# Supplementary material for: Programmable spatial magnetization stereolithographic printing of biomimetic soft machines with thin-walled structures
Source: Nat Commun. 2024 Nov 30;15:10442. doi: 10.1038/s41467-024-54773-2 (PMC11608252; doi:10.1038/s41467-024-54773-2)
Supplement: Supplementary file 8 — Source Data [file 41467_2024_54773_MOESM8_ESM.xlsx]

## Sheet: Figure 1d
Polar angle, θ	Azimuth angle, φ	Eangle
°	°	°
0	0	0.73783
0	30	0.9367
0	60	1.08229
0	90	1.08124
0	120	1.29148
0	150	1.0406
0	180	1.0088
0	210	0.95136
0	240	1.183
0	270	1.30314
0	300	1.0354
0	330	1.2019
30	0	0.67567
30	30	1.02224
30	60	0.868
30	90	0.82598
30	120	0.62678
30	150	0.4944
30	180	0.63025
30	210	0.75861
30	240	0.75891
30	270	0.72177
30	300	0.87541
30	330	0.95836
60	0	0.40842
60	30	0.609
60	60	0.88933
60	90	0.71462
60	120	0.54029
60	150	0.5489
60	180	0.2045
60	210	0.82572
60	240	0.73743
60	270	0.70236
60	300	0.88945
60	330	0.85765
90	0	0.26357
90	30	0.79906
90	60	0.40129
90	90	0.10411
90	120	0.4523
90	150	0.65413
90	180	0.54019
90	210	0.35207
90	240	0.84795
90	270	0.54844
90	300	0.96629
90	330	0.72834
120	0	0.07144
120	30	0.53971
120	60	0.50181
120	90	0.63023
120	120	0.96355
120	150	0.46791
120	180	0.7668
120	210	0.90823
120	240	1.064
120	270	0.82745
120	300	0.87588
120	330	0.93957
150	0	1.02432
150	30	0.76416
150	60	0.6888
150	90	0.85854
150	120	0.91213
150	150	0.51591
150	180	1.07431
150	210	1.05468
150	240	0.93086
150	270	1.10078
150	300	0.91499
150	330	0.97358
180	0	1.18512
180	30	0.86723
180	60	1.01628
180	90	0.99626
180	120	1.04529
180	150	0.76786
180	180	1.22203
180	210	1.1672
180	240	1.09213
180	270	1.01861
180	300	0.99719
180	330	1.05136

## Sheet: Figure 1e
Distance on the axis	|B|	|B|	|B|	|B|	Angle error	Angle error	Angle error	Angle error
mm	mT	mT	mT	mT	°	°	°	°
	Measured point	Simulation	Measured point	Simulation	Measured point	Simulation	Measured point	Simulation
	X axis	X axis	Y axis	Y axis	X axis	X axis	Y axis	Y axis
-20	83.147	85.4399	81.7316	83.7408	0.50444	0.69494	0.94602	0.42226
-19		85.1495		83.6249		0.60419		0.4175
-18		84.8546		83.5106		0.51163		0.40457
-17		84.5479		83.3963		0.41479		0.3916
-16		84.2479		83.2821		0.31931		0.37861
-15		84.0807		83.1907		0.26709		0.35223
-14		83.8245		83.0204		0.19844		0.34102
-13		83.642		82.9621		0.14042		0.34356
-12		83.4597		82.8859		0.0836		0.33628
-11		83.2775		82.8098		0.03576		0.32903
-10	80.7905	83.0953	80.3845	82.7337	0.51138	0.0518	0.73668	0.32182
-9		82.9384		82.6895		0.1304		0.31099
-8		82.8224		82.6046		0.13914		0.29594
-7		82.7066		82.5522		0.16653		0.29542
-6		82.5981		82.4999		0.2122		0.29499
-5		82.5331		82.4475		0.22163		0.29463
-4		82.4681		82.3951		0.23276		0.29438
-3		82.4032		82.3428		0.2454		0.29421
-2		82.3382		82.2954		0.25932		0.27052
-1		82.3145		82.2664		0.27351		0.27066
0	80.1346	82.2932	79.9599	82.2932	0.10411	0.28118	0.73888	0.28117
1		82.3001		82.3332		0.2791		0.28435
2		82.3647		82.3766		0.26022		0.2804
3		82.4232		82.3815		0.24098		0.25176
4		82.4818		82.4218		0.2218		0.2603
5		82.5405		82.416		0.20268		0.27678
6		82.5991		82.4682		0.18365		0.29615
7		82.6577		82.5205		0.16471		0.31552
8		82.7164		82.5982		0.14589		0.30975
9		82.8989		82.6821		0.06998		0.31522
10	81.1286	83.0661	80.156	82.7535	0.68731	0.05688	0.8383	0.31842
11		83.2601		82.7614		0.0102		0.35363
12		83.4542		82.8506		0.07394		0.33194
13		83.6484		82.9301		0.13859		0.34857
14		83.8427		83.0267		0.20299		0.3578
15		84.0668		83.1401		0.27324		0.37816
16		84.3125		83.3038		0.35114		0.38705
17		84.5584		83.434		0.43195		0.39727
18		84.8214		83.5097		0.50857		0.38899
19		85.1422		83.6248		0.60163		0.40553
20	83.413	85.4364	81.3923	83.7484	0.42769	0.69363	0.91368	0.42519

## Sheet: Figure 1f
Magnetic particle quality fraction	Magnetic moment density	Magnetic moment density	Standard deviation (n = 3)	Standard deviation (n = 3)
	KA/m	KA/m
	Saturated magnetized	Printed under magnetic field	Saturated magnetized	Printed under magnetic field
0.1	8.519	7.70667	0.43412	0.16782
0.15	13.1687	11.5257	0.31518	0.33951
0.2	18.3393	16.577	0.30365	0.19137

## Sheet: Figure 2c
Time under 80mT magnetic field	Absorbance	Absorbance	Absorbance	Absorbance
h
	G1	G2	G3	G4
0	1.977	1.809	1.718	1.778
0.25	1.985	1.846	1.795	1.71
0.5	1.984	1.864	1.615	0.69
1	1.97	1.862	0.575	0.159
2	1.95	1.853	0.147	0.113
4	1.962	1.776	0.139	0.106
8	1.93	1.166	0.142	0.113

## Sheet: Figure 2d
UV exposure time	Curable depth	Curable depth	Curable depth
s	µm	µm	µm
	10 wt%	15 wt%	20 wt%
10	98.0123	46.0132	36.6461
15	167.421	105.003	80.1005
20	232.671	146.859	97.5097
25	280.74	185.607	113.868
30	334.019	217.546	140.096
35	380.58	228.467	147.635
40	406.306	237.834	161.389

## Sheet: Figure 2e
Stretch	Nominal stress	Nominal stress	Nominal stress
%	kPa	kPa	kPa
	10 wt%	15 wt%	20 wt%
-0.0305	-1.04369	-7.11538	-2.51225
0	-0.91019	-7.11538	-2.37745
0	-1.17718	-7.37981	-2.37745
-0.0122	-0.91019	-7.11538	-2.37745
-0.0061	-1.17718	-7.11538	-2.6348
-0.0061	-0.78883	-6.98317	-2.51225
0	-0.91019	-7.2476	-2.6348
-0.0122	-0.91019	-6.98317	-2.6348
0.0366	-1.04369	-7.2476	-2.37745
-0.0061	-0.91019	-7.2476	-2.51225
-0.0061	-1.04369	-6.98317	-2.37745
-0.0305	-0.91019	-7.2476	-2.51225
-0.0305	-0.91019	-7.11538	-2.6348
0	-0.91019	-6.98317	-2.51225
-0.0244	-1.04369	-7.2476	-2.37745
-0.0305	-0.78883	-7.11538	-2.37745
-0.0244	-1.17718	-7.2476	-2.51225
-0.0061	-0.91019	-7.11538	-2.51225
-0.0244	-0.91019	-7.2476	-2.37745
0.0366	-1.04369	-6.98317	-2.37745
-0.0122	-0.91019	-7.11538	-2.37745
-0.0183	-0.91019	-7.11538	-2.51225
-0.0366	-1.04369	-7.11538	-2.51225
-0.0183	-1.04369	-7.11538	-2.6348
-0.0122	-1.17718	-7.37981	-2.51225
-0.0366	-0.91019	-7.11538	-2.51225
-0.0183	-0.91019	-7.11538	-2.51225
-0.0305	-1.17718	-6.98317	-2.51225
-0.0427	-0.91019	-7.11538	-2.51225
-0.0183	-1.04369	-7.11538	-2.51225
-0.0244	-0.91019	-7.11538	-2.24265
-0.0061	-0.91019	-7.2476	-2.51225
-0.0122	-0.78883	-7.11538	-2.37745
-0.0122	-0.91019	-7.11538	-2.24265
-0.0122	-1.04369	-7.2476	-2.51225
-0.0244	-0.78883	-7.37981	-2.24265
-0.0244	-1.04369	-7.11538	-2.37745
-0.0244	-0.91019	-7.2476	-2.6348
0	-0.91019	-7.11538	-2.37745
-0.0305	-0.91019	-7.2476	-2.51225
-0.1038	-0.91019	-7.11538	-2.51225
-0.0122	-0.91019	-7.11538	-2.51225
-0.0061	-0.91019	-7.2476	-2.37745
-0.0305	-1.04369	-7.2476	-2.37745
-0.0061	-0.91019	-7.11538	-2.51225
-0.0122	-0.91019	-7.2476	-2.51225
-0.0061	-1.04369	-7.2476	-2.51225
-0.0244	-1.04369	-7.2476	-2.24265
0.0061	-0.91019	-7.11538	-2.37745
-0.0061	-0.91019	-7.2476	-2.37745
-0.0183	-0.91019	-7.11538	-2.37745
0.0488	-0.91019	-7.2476	-2.37745
-0.0061	-1.17718	-6.86298	-2.51225
-0.0488	-0.78883	-7.2476	-2.6348
-0.0183	-1.04369	-6.98317	-2.37745
-0.0061	-0.91019	-7.2476	-2.51225
-0.0244	-0.91019	-7.11538	-2.51225
-0.0183	-0.91019	-7.11538	-2.37745
0.0305	-1.04369	-7.2476	-2.37745
-0.0183	-1.04369	-6.98317	-2.51225
0	-0.91019	-7.11538	-2.51225
-0.0183	-1.17718	-6.98317	-2.51225
-0.0366	-0.91019	-7.11538	-2.37745
-0.0061	-1.04369	-7.11538	-2.37745
0	-1.04369	-7.11538	-2.51225
-0.0183	-1.04369	-7.11538	-2.37745
-0.0183	-1.04369	-7.2476	-2.51225
-0.0061	-0.91019	-7.11538	-2.6348
0	-0.91019	-7.11538	-2.51225
0.0305	-1.04369	-7.2476	-2.51225
-0.0244	-0.91019	-7.11538	-2.24265
-0.0305	-0.91019	-7.11538	-2.37745
-0.0305	-0.91019	-7.11538	-2.24265
-0.0244	-0.78883	-7.11538	-2.51225
-0.0183	-0.91019	-7.11538	-2.37745
-0.0366	-0.91019	-7.11538	-2.37745
-0.0427	-1.04369	-7.2476	-2.37745
-0.0183	-1.04369	-7.11538	-2.51225
-0.0061	-0.91019	-7.2476	-2.37745
0	-1.17718	-7.11538	-2.51225
0.0244	-1.17718	-7.11538	-2.24265
-0.0122	-1.17718	-6.98317	-2.76961
-0.0122	-1.04369	-6.98317	-2.37745
0.0061	-0.91019	-7.2476	-2.37745
-0.0122	-0.91019	-7.2476	-2.37745
-0.0061	-0.91019	-7.11538	-2.37745
-0.0122	-1.04369	-7.2476	-2.37745
0	-1.04369	-7.11538	-2.51225
-0.0122	-0.91019	-7.2476	-2.51225
-0.0244	-1.04369	-7.11538	-2.51225
-0.0244	-1.04369	-7.11538	-2.51225
0.0122	-1.04369	-7.2476	-2.6348
-0.0122	-0.91019	-7.11538	-2.51225
-0.0244	-1.04369	-6.98317	-2.24265
-0.0061	-1.04369	-7.11538	-2.37745
-0.0122	-0.91019	-6.98317	-2.37745
-0.0244	-0.91019	-7.11538	-2.51225
0.0549	-1.04369	-7.2476	-2.51225
0.0122	-1.04369	-7.11538	-2.51225
0	-1.04369	-7.2476	-2.37745
-0.0244	-1.04369	-7.11538	-2.6348
-0.0366	-0.91019	-7.11538	-2.37745
-0.0244	-0.91019	-7.11538	-2.37745
-0.0061	-1.04369	-7.2476	-2.37745
-0.0061	-1.17718	-7.11538	-2.51225
-0.0244	-0.91019	-6.98317	-2.37745
-0.0122	-0.91019	-7.2476	-2.6348
-0.0183	-0.91019	-7.11538	-2.51225
-0.0061	-0.91019	-6.98317	-2.37745
-0.0244	-0.91019	-7.11538	-2.37745
-0.0122	-0.91019	-6.98317	-2.37745
0	-0.91019	-7.11538	-2.51225
-0.0061	-0.91019	-7.11538	-2.37745
-0.0183	-1.04369	-7.11538	-2.37745
0	-0.91019	-7.2476	-2.51225
0.0183	-1.04369	-6.98317	-2.51225
-0.0244	-0.91019	-7.2476	-2.51225
-0.0061	-0.91019	-7.11538	-2.51225
-0.0183	-1.17718	-6.98317	-2.37745
-0.0122	-0.91019	-7.2476	-2.6348
0.0122	-1.04369	-7.11538	-2.51225
-0.0061	-0.78883	-6.98317	-2.76961
-0.0183	-1.04369	-7.11538	-2.37745
0.0061	-0.91019	-7.2476	-2.24265
-0.0244	-1.04369	-7.11538	-2.51225
-0.0122	-1.04369	-7.2476	-2.24265
-0.0427	-0.91019	-7.11538	-2.51225
-0.0183	-0.91019	-7.11538	-2.51225
-0.0061	-0.91019	-7.11538	-2.51225
0.0061	-1.17718	-7.11538	-2.37745
-0.0366	-0.91019	-7.2476	-2.51225
-0.0122	-0.91019	-7.11538	-2.6348
-0.0122	-1.04369	-7.11538	-2.51225
-0.0244	-1.04369	-6.98317	-2.51225
-0.0305	-1.04369	-7.2476	-2.51225
-0.0305	-1.04369	-7.11538	-2.24265
-0.0183	-0.91019	-7.2476	-2.51225
-0.0183	-0.91019	-7.11538	-2.37745
-0.0244	-0.91019	-7.11538	-2.51225
-0.0122	-1.04369	-6.98317	-2.24265
-0.0061	-1.04369	-7.11538	-2.24265
-0.0244	-1.04369	-7.11538	-2.37745
0.0061	-1.04369	-7.11538	-2.51225
-0.0183	-0.91019	-7.2476	-2.37745
-0.0183	-1.04369	-7.2476	-2.24265
-0.0244	-1.04369	-6.98317	-2.10784
-0.0122	-0.91019	-6.98317	-2.10784
-0.0244	-1.04369	-6.98317	-2.10784
-0.0183	-1.04369	-6.86298	-2.24265
-0.0183	-1.04369	-6.86298	-2.24265
0	-0.91019	-6.86298	-2.24265
-0.0366	-0.91019	-6.86298	-2.10784
-0.0427	-1.04369	-6.86298	-1.98529
0.0122	-1.04369	-6.98317	-1.98529
-0.0305	-0.91019	-6.98317	-2.10784
-0.0244	-0.78883	-6.98317	-2.10784
-0.0061	-0.91019	-6.86298	-1.98529
-0.0122	-0.91019	-6.86298	-1.98529
-0.0305	-0.91019	-6.73077	-1.85049
0.0305	-0.91019	-6.73077	-1.98529
0.0061	-0.78883	-6.59856	-1.98529
-0.0061	-0.91019	-6.73077	-1.85049
-0.0183	-0.91019	-6.59856	-1.71569
-0.0427	-0.78883	-6.59856	-1.58088
-0.0183	-0.78883	-6.59856	-1.71569
0	-1.04369	-6.59856	-1.58088
0.0244	-1.04369	-6.59856	-1.71569
-0.0122	-0.91019	-6.59856	-1.58088
-0.0183	-0.78883	-6.46635	-1.44608
-0.0061	-0.91019	-6.46635	-1.44608
-0.0244	-0.91019	-6.59856	-1.32353
-0.0122	-0.78883	-6.46635	-1.32353
-0.0244	-0.78883	-6.46635	-1.18873
-0.0183	-0.78883	-6.46635	-1.32353
-0.0244	-0.91019	-6.34615	-1.18873
0.0122	-0.65534	-6.34615	-1.18873
-0.0427	-0.78883	-6.34615	-1.32353
-0.0061	-0.78883	-6.21394	-1.18873
-0.0061	-0.65534	-6.34615	-0.91912
-0.0244	-0.65534	-6.34615	-1.05392
-0.0488	-0.91019	-6.34615	-0.91912
0	-0.65534	-6.21394	-0.91912
0	-0.78883	-6.08173	-0.66176
-0.0244	-0.78883	-5.94952	-0.79657
-0.0305	-0.78883	-5.94952	-0.79657
0	-0.65534	-6.08173	-0.52696
-0.0122	-0.65534	-5.82933	-0.52696
-0.0305	-0.65534	-5.82933	-0.66176
0.0427	-0.52184	-5.82933	-0.39216
0.0061	-0.65534	-5.69712	-0.39216
-0.0061	-0.65534	-5.69712	-0.39216
-0.0305	-0.65534	-5.69712	-0.26961
-0.0183	-0.52184	-5.69712	-0.1348
0	-0.65534	-5.5649	0
0.0122	-0.52184	-5.69712	-0.26961
-0.0305	-0.38835	-5.5649	0
-0.0122	-0.52184	-5.5649	0
-0.0427	-0.38835	-5.43269	0.1348
-0.0122	-0.65534	-5.43269	0.26961
-0.0061	-0.52184	-5.30048	0.26961
-0.0122	-0.38835	-5.43269	0.39216
-0.0061	-0.38835	-5.30048	0.26961
-0.0061	-0.38835	-5.04808	0.39216
0.0061	-0.38835	-5.18029	0.39216
-0.0122	-0.1335	-4.91587	0.66176
-0.0854	0	-4.91587	0.52696
-0.0061	-0.1335	-4.91587	0.79657
-0.0061	-0.1335	-4.78365	0.91912
0.0366	-0.1335	-4.91587	0.91912
-0.0854	-0.1335	-4.78365	0.91912
-0.0122	0	-4.78365	1.05392
0	0	-4.53125	1.05392
-0.0244	0	-4.53125	1.18873
0.0366	0.1335	-4.39904	1.18873
-0.0183	0	-4.53125	1.18873
0.0366	0.26699	-4.39904	1.44608
-0.0366	0	-4.26683	1.58088
-0.0122	0	-4.26683	1.58088
0.0061	0.26699	-4.14663	1.58088
-0.0305	0.26699	-4.14663	1.58088
-0.0183	0.52184	-3.88221	1.71569
-0.0061	0.26699	-4.01442	1.98529
-0.0488	0.26699	-3.75	1.85049
-0.0244	0.38835	-3.88221	2.24265
0.061	0.52184	-3.75	2.24265
0.0549	0.38835	-3.61779	2.10784
-0.0793	0.78883	-3.61779	2.37745
-0.0183	0.38835	-3.36538	2.37745
0.0549	0.65534	-3.4976	2.51225
0.0549	0.65534	-3.4976	2.51225
-0.0427	0.65534	-3.10096	2.51225
-0.0244	0.65534	-3.10096	2.90441
0.0549	0.65534	-3.23317	2.76961
0.061	1.04369	-2.84856	2.90441
-0.0122	0.91019	-2.98077	3.16176
0.0549	1.04369	-2.71635	3.03922
0.061	1.04369	-2.71635	3.43137
-0.0122	0.91019	-2.71635	3.43137
-0.0122	1.04369	-2.58413	3.29657
0.0732	0.91019	-2.46394	3.68873
0.0183	1.31068	-2.46394	3.68873
-0.0305	0.78883	-2.33173	3.68873
0.0061	1.17718	-2.33173	3.82353
0.0732	1.43204	-2.06731	3.95833
-0.0183	1.43204	-2.06731	3.68873
-0.0122	1.31068	-2.19952	4.09314
0.0793	1.43204	-1.8149	4.09314
0.0549	1.56553	-1.94712	4.09314
0.0366	1.43204	-1.8149	4.35049
0.0305	1.69903	-1.55048	4.22794
0.0732	1.69903	-1.55048	4.48529
-0.0122	1.69903	-1.41827	4.35049
-0.0061	1.83252	-1.41827	4.48529
0	1.83252	-1.16587	4.7549
0.0427	1.83252	-1.29808	4.7549
0.0427	1.83252	-1.03365	4.87745
0	2.08738	-1.03365	4.87745
0.0671	2.08738	-0.90144	5.14706
0.0244	1.96602	-0.90144	5.14706
0.0183	2.08738	-0.78125	5.01225
0.1099	2.35437	-0.78125	5.14706
0.0977	2.35437	-0.64904	5.28186
0	2.35437	-0.51683	5.53922
0.0183	2.48786	-0.51683	5.53922
0.1526	2.35437	-0.38462	5.40441
0.0977	2.60922	-0.13221	5.67402
0.0427	2.48786	-0.13221	5.67402
0.0793	2.60922	-0.13221	5.80882
0.1038	2.74272	0	5.94363
0.0977	2.87621	0.26442	5.80882
0.0793	2.74272	0.38462	5.94363
0.1038	2.87621	0.26442	6.20098
0.0977	2.87621	0.38462	6.20098
0.0671	3.13107	0.51683	6.06618
0.0977	3.13107	0.38462	6.20098
0.1099	3.13107	0.64904	6.47059
0.1099	3.26456	0.78125	6.47059
0.0977	3.26456	1.03365	6.59314
0.1221	3.39806	0.78125	6.72794
0.1343	3.39806	0.90144	6.72794
0.1038	3.53155	1.16587	6.86275
0.1099	3.53155	1.29808	6.72794
0.1282	3.53155	1.41827	6.72794
0.1465	3.65291	1.41827	6.86275
0.1465	3.78641	1.41827	7.1201
0.1343	3.78641	1.55048	7.2549
0.1465	3.9199	1.55048	7.2549
0.1648	4.0534	1.68269	7.1201
0.1648	4.0534	1.68269	7.38971
0.1526	4.0534	1.8149	7.52451
0.1587	4.30825	2.06731	7.52451
0.2014	4.30825	1.94712	7.65931
0.1953	4.30825	2.06731	7.65931
0.2014	4.30825	2.06731	7.78186
0.177	4.44175	2.19952	7.78186
0.2136	4.57524	2.19952	7.78186
0.2197	4.70874	2.33173	7.78186
0.2258	4.57524	2.33173	7.91667
0.2075	4.70874	2.46394	8.05147
0.2136	4.70874	2.58413	8.05147
0.2502	4.70874	2.58413	8.18627
0.2258	4.8301	2.71635	8.05147
0.2197	4.96359	2.84856	8.30882
0.2258	4.96359	2.71635	8.44363
0.2686	5.09709	2.84856	8.57843
0.2563	5.35194	2.98077	8.44363
0.2502	5.23058	2.84856	8.44363
0.2686	5.35194	3.10096	8.57843
0.2625	5.35194	2.98077	8.71324
0.2747	5.48544	3.10096	8.83578
0.2625	5.61893	3.10096	8.83578
0.2747	5.61893	3.36538	8.83578
0.3052	5.48544	3.23317	8.97059
0.3174	5.75243	3.23317	9.10539
0.2869	5.61893	3.4976	9.10539
0.2991	5.88592	3.36538	9.10539
0.3052	5.88592	3.61779	9.2402
0.3418	5.75243	3.4976	9.2402
0.3357	5.88592	3.61779	9.375
0.3174	6.14078	3.75	9.375
0.3357	6.00728	3.75	9.49755
0.3357	6.40777	3.75	9.375
0.354	6.14078	3.88221	9.49755
0.3479	6.14078	3.88221	9.375
0.3418	6.40777	3.88221	9.49755
0.3784	6.52913	4.01442	9.76716
0.3906	6.52913	4.01442	9.63235
0.3662	6.66262	4.01442	9.90196
0.3662	6.79612	4.14663	9.90196
0.3967	6.52913	4.01442	9.90196
0.3906	6.66262	4.14663	10.0245
0.6836	6.92961	4.26683	10.1593
0.4028	6.92961	4.53125	10.0245
0.7141	6.92961	4.26683	10.0245
0.708	6.92961	4.53125	10.1593
0.6897	7.18447	4.39904	10.1593
0.7019	6.92961	4.53125	10.1593
0.7141	7.05097	4.39904	10.2941
0.7385	7.05097	4.66346	10.2941
0.7263	7.31796	4.66346	10.2941
0.7202	7.31796	4.53125	10.0245
0.7446	7.05097	4.78365	10.1593
0.7202	7.18447	4.78365	10.1593
0.7507	7.31796	4.78365	10.4289
0.7568	7.45146	4.78365	10.4289
0.769	7.31796	4.91587	10.5515
0.7751	7.31796	4.78365	10.5515
0.7324	7.18447	4.91587	10.5515
0.7568	7.31796	4.91587	10.6863
0.7629	7.31796	5.04808	10.6863
0.7629	7.45146	5.04808	10.8211
0.7507	7.31796	5.18029	10.9559
0.7935	7.45146	5.04808	10.6863
0.7629	7.58495	5.30048	10.8211
0.7629	7.31796	5.30048	10.8211
0.8118	7.58495	5.18029	10.6863
0.7751	7.45146	5.18029	10.9559
0.8179	7.45146	5.43269	10.8211
0.7874	7.31796	5.43269	10.9559
0.8179	7.45146	5.43269	10.9559
0.7813	7.58495	5.30048	10.8211
0.7996	7.31796	5.30048	10.9559
0.769	7.70631	5.43269	11.0784
0.8423	7.70631	5.5649	11.0784
0.8118	7.45146	5.43269	11.0784
0.8301	7.70631	5.69712	11.2132
0.7935	7.58495	5.5649	11.2132
0.8667	7.58495	5.69712	11.0784
0.7813	7.70631	5.69712	11.2132
0.8057	7.58495	5.5649	11.2132
0.8179	7.70631	5.69712	11.2132
0.8301	7.70631	5.5649	10.9559
0.824	7.70631	5.69712	11.2132
0.8057	7.70631	5.94952	11.2132
0.8179	7.58495	5.82933	11.0784
0.7996	7.70631	5.82933	11.2132
0.8057	7.70631	5.82933	11.2132
0.8057	7.83981	6.08173	11.2132
0.8362	7.58495	5.82933	11.0784
0.824	7.70631	5.94952	11.348
0.8179	7.83981	5.94952	11.348
0.8057	7.83981	6.08173	11.2132
0.824	7.70631	6.21394	11.2132
0.8057	7.83981	5.94952	11.2132
0.8179	7.70631	6.08173	11.2132
0.8301	7.83981	6.21394	11.348
0.8362	7.83981	6.08173	11.348
0.8179	7.9733	6.21394	11.348
0.8301	7.83981	6.21394	11.348
0.8423	7.83981	6.08173	11.4828
0.8362	7.83981	6.21394	11.348
0.8301	7.9733	6.21394	11.4828
0.8484	7.9733	6.34615	11.348
0.8484	7.9733	6.21394	11.348
0.8423	7.9733	6.34615	11.348
0.8484	8.1068	6.34615	11.2132
0.885	7.9733	6.46635	11.4828
0.8423	8.1068	6.59856	11.348
0.8423	8.1068	6.46635	11.2132
0.8484	7.83981	6.46635	11.348
0.8667	8.1068	6.46635	11.2132
0.8179	8.1068	6.46635	11.348
0.8423	8.22816	6.59856	11.348
0.8545	8.22816	6.46635	11.4828
0.8606	8.1068	6.34615	11.2132
0.8667	8.1068	6.73077	11.348
0.8911	8.36165	6.59856	11.348
0.8606	8.1068	6.59856	11.348
0.8667	8.1068	6.86298	11.4828
0.8484	8.22816	6.86298	11.4828
0.8911	8.22816	6.73077	11.348
0.8789	8.36165	6.86298	11.348
0.8545	8.22816	6.98317	11.4828
0.885	8.36165	6.86298	11.348
0.8667	8.22816	7.11538	11.6176
0.9521	8.36165	6.98317	11.348
0.885	8.36165	6.86298	11.2132
0.9216	8.36165	6.98317	11.4828
0.8789	8.36165	7.11538	11.348
0.9399	8.22816	6.98317	11.4828
0.8972	8.22816	6.98317	11.4828
0.9155	8.49515	6.98317	11.4828
0.885	8.36165	7.11538	11.2132
0.9338	8.36165	7.2476	11.4828
0.8789	8.36165	7.2476	11.4828
0.9033	8.49515	6.98317	11.348
0.885	8.49515	6.98317	11.348
0.9155	8.36165	7.11538	11.4828
0.9094	8.22816	7.2476	11.4828
0.9033	8.49515	6.98317	11.6176
0.8972	8.36165	7.11538	11.348
0.9521	8.36165	7.11538	11.4828
0.885	8.22816	7.2476	11.348
0.9033	8.36165	7.11538	11.4828
0.9094	8.36165	7.2476	11.4828
0.946	8.36165	7.2476	11.4828
0.9155	8.49515	7.11538	11.348
0.9216	8.49515	7.37981	11.348
0.9094	8.49515	7.2476	11.4828
0.8911	8.49515	7.37981	11.4828
0.8972	8.49515	7.37981	11.6176
0.9094	8.62864	7.2476	11.6176
0.9277	8.49515	7.37981	11.4828
0.9094	8.49515	7.2476	11.6176
0.946	8.62864	7.2476	11.6176
0.9094	8.62864	6.98317	11.4828
0.9033	8.62864	7.37981	11.6176
0.8911	8.62864	7.37981	11.6176
0.9277	8.62864	7.2476	11.4828
0.9277	8.49515	7.37981	11.6176
0.9155	8.62864	7.37981	11.4828
0.9583	8.49515	7.2476	11.4828
0.9583	8.75	7.37981	11.6176
0.9338	8.75	7.2476	11.6176
0.9216	8.62864	7.37981	11.6176
0.9888	8.75	7.37981	11.6176
0.9644	8.62864	7.37981	11.7402
0.9216	8.8835	7.2476	11.4828
0.9338	8.49515	7.37981	11.7402
0.9827	8.62864	7.37981	11.7402
0.9888	8.75	7.51202	11.7402
0.9277	8.75	7.51202	11.7402
0.946	8.8835	7.51202	11.7402
0.9216	8.75	7.37981	11.7402
0.9888	8.62864	7.63221	11.6176
1.001	8.75	7.37981	11.7402
0.946	8.62864	7.37981	11.875
0.946	8.75	7.63221	11.7402
0.946	8.8835	7.37981	11.7402
1.0193	8.75	7.37981	11.875
0.9888	8.8835	7.2476	11.7402
0.9705	8.8835	7.51202	11.7402
0.9583	8.62864	7.37981	11.7402
1.0193	8.75	7.51202	11.875
0.9827	8.8835	7.37981	11.7402
0.9583	8.8835	7.51202	12.0098
0.9521	8.75	7.63221	12.0098
1.001	8.8835	7.37981	12.0098
0.9644	8.8835	7.37981	11.875
0.9521	8.8835	7.37981	12.0098
0.9521	9.01699	7.51202	12.0098
0.9644	9.01699	7.37981	12.0098
0.9583	8.75	7.37981	11.875
0.9888	8.8835	7.37981	12.1446
1.0315	8.62864	7.51202	12.0098
0.9583	8.8835	7.37981	12.1446
0.9521	9.01699	7.51202	12.0098
0.9583	8.8835	7.51202	12.1446
0.946	9.01699	7.51202	12.2672
0.9521	9.01699	7.37981	12.0098
0.9644	8.8835	7.51202	12.0098
0.9521	9.01699	7.37981	12.1446
0.9766	8.8835	7.37981	12.1446
1.0071	9.01699	7.2476	12.2672
1.0132	8.8835	7.37981	12.1446
0.9583	9.01699	7.37981	12.2672
0.9827	9.01699	7.37981	12.402
1.0437	9.01699	7.63221	12.1446
1.0193	9.15049	7.51202	12.6716
0.9705	9.15049	7.51202	12.402
1.001	9.15049	7.51202	12.402
1.0254	9.15049	7.63221	12.6716
1.0437	9.15049	7.51202	12.5368
0.9888	9.15049	7.63221	12.402
0.9644	9.15049	7.51202	12.402
1.0498	9.28398	7.63221	12.2672
0.9888	9.15049	7.51202	12.6716
0.9827	9.28398	7.63221	12.402
1.0498	9.15049	7.63221	12.402
0.9888	9.01699	7.51202	12.5368
0.9888	9.15049	7.76442	12.5368
1.001	9.15049	7.63221	12.5368
1.0498	9.15049	7.63221	12.402
0.9827	9.28398	7.63221	12.402
1.0254	9.28398	7.63221	12.5368
1.0437	9.15049	7.76442	12.5368
1.0681	9.28398	7.63221	12.6716
0.9827	9.40534	7.63221	12.402
1.0315	9.40534	7.63221	12.5368
1.062	9.15049	7.63221	12.5368
1.0559	9.28398	7.63221	12.5368
1.0193	9.28398	7.63221	12.402
1.0071	9.28398	7.63221	12.5368
1.0681	9.28398	7.51202	12.6716
1.0254	9.40534	7.63221	12.6716
1.0315	9.28398	7.76442	12.402
1.0742	9.28398	7.76442	12.6716
1.0803	9.15049	7.76442	12.5368
1.0376	9.28398	7.63221	12.402
1.0132	9.40534	7.63221	12.6716
1.0864	9.53883	7.76442	12.6716
1.0986	9.40534	7.76442	12.5368
1.0376	9.40534	7.89663	12.5368
1.0254	9.40534	7.63221	12.5368
1.0681	9.40534	7.89663	12.5368
1.0925	9.28398	7.63221	12.5368
1.0803	9.40534	7.63221	12.6716
1.0498	9.40534	7.76442	12.5368
1.0315	9.40534	7.76442	12.5368
1.1047	9.40534	7.63221	12.5368
1.0681	9.40534	7.63221	12.6716
1.0376	9.40534	7.76442	12.5368
1.0132	9.53883	7.89663	12.402
1.0986	9.40534	7.89663	12.6716
1.1047	9.28398	7.89663	12.6716
1.0437	9.40534	7.76442	12.6716
1.0498	9.53883	7.89663	12.6716
1.0986	9.28398	7.89663	12.6716
1.0803	9.40534	7.76442	12.7941
1.1047	9.40534	7.89663	12.9289
1.0376	9.15049	7.89663	12.9289
1.0803	9.40534	7.89663	12.9289
1.0986	9.40534	7.89663	12.7941
1.0376	9.40534	7.89663	12.9289
1.0315	9.40534	7.89663	12.9289
1.0986	9.53883	7.76442	12.9289
1.1047	9.53883	7.89663	13.1985
1.0742	9.40534	7.63221	13.0637
1.0742	9.40534	7.76442	13.0637
1.0803	9.40534	7.89663	12.9289
1.0498	9.28398	7.76442	13.3333
1.123	9.40534	7.63221	13.0637
1.0925	9.53883	7.89663	13.0637
1.0498	9.40534	7.76442	13.3333
1.0193	9.28398	7.89663	13.0637
1.123	9.40534	7.89663	13.1985
1.0925	9.53883	7.89663	13.0637
1.0315	9.40534	7.76442	13.1985
1.0498	9.53883	7.76442	13.1985
1.1047	9.28398	8.02885	13.3333
1.1169	9.53883	7.76442	13.3333
1.0193	9.53883	7.89663	13.1985
1.0437	9.40534	7.89663	13.3333
1.0864	9.53883	8.02885	13.4559
1.0864	9.67233	7.89663	13.0637
1.0498	9.40534	8.02885	13.1985
1.0742	9.40534	7.89663	13.4559
1.0803	9.53883	8.02885	13.3333
1.0498	9.53883	7.89663	13.1985
1.0437	9.40534	7.76442	13.1985
1.1108	9.40534	8.02885	13.4559
1.0925	9.53883	7.76442	13.3333
1.0437	9.53883	7.89663	13.3333
1.0925	9.67233	7.89663	13.1985
1.0681	9.40534	7.89663	13.3333
1.1108	9.53883	8.14904	13.1985
1.0437	9.67233	7.76442	13.3333
1.0864	9.53883	8.02885	13.1985
1.0925	9.53883	7.89663	13.1985
1.123	9.67233	7.76442	13.4559
1.0559	9.67233	8.02885	13.0637
1.0254	9.80583	8.02885	13.3333
1.0986	9.67233	7.89663	13.1985
1.1108	9.67233	8.02885	13.1985
1.123	9.53883	8.02885	13.3333
1.1047	9.53883	7.89663	13.1985
1.1108	9.67233	8.02885	13.3333
1.1414	9.80583	8.02885	13.1985
1.1169	9.67233	8.14904	13.1985
1.1292	9.80583	8.02885	13.0637
1.062	9.92718	8.02885	13.4559
1.1292	9.80583	8.02885	13.1985
1.1353	9.80583	8.14904	13.3333
1.1108	9.67233	8.02885	13.4559
1.1292	9.80583	8.02885	13.1985
1.1353	9.80583	8.02885	13.3333
1.123	9.92718	8.14904	13.4559
1.0681	10.0607	7.89663	13.5907
1.062	9.92718	8.02885	13.3333
1.1414	10.0607	8.14904	13.4559
1.1292	9.92718	8.02885	13.4559
1.0986	10.0607	8.02885	13.3333
1.1475	9.92718	8.02885	13.5907
1.1475	10.0607	8.02885	13.3333
1.1597	9.80583	8.14904	13.3333
1.1719	10.0607	8.02885	13.5907
1.1597	10.0607	8.14904	13.5907
1.1658	10.0607	8.14904	13.4559
1.1414	9.92718	8.14904	13.7255
1.1597	9.92718	8.02885	13.4559
1.1658	9.92718	8.28125	13.5907
1.1536	10.0607	8.28125	13.5907
1.1658	9.92718	8.28125	13.7255
1.1963	10.0607	8.28125	13.5907
1.178	9.92718	8.14904	13.5907
1.1658	10.0607	8.14904	13.5907
1.1841	10.0607	8.28125	13.7255
1.178	10.0607	8.14904	13.7255
1.1536	9.92718	8.28125	13.7255
1.178	10.1942	8.28125	13.5907
1.1719	10.1942	8.41346	13.8603
1.1841	10.0607	8.28125	13.7255
1.1963	10.1942	8.28125	13.8603
1.178	10.1942	8.41346	13.8603
1.1719	10.3277	8.41346	13.9828
1.1963	10.1942	8.28125	13.9828
1.1841	10.0607	8.28125	13.8603
1.2085	10.3277	8.41346	13.8603
1.2207	10.0607	8.41346	14.1176
1.2024	10.3277	8.28125	13.7255
1.1902	10.3277	8.41346	14.1176
1.1719	10.3277	8.41346	14.1176
1.1902	10.449	8.41346	14.1176
1.2024	10.5825	8.41346	14.2524
1.2024	10.3277	8.41346	14.1176
1.1902	10.3277	8.54567	14.1176
1.2085	10.449	8.54567	14.1176
1.2207	10.3277	8.54567	14.2524
1.1963	10.449	8.41346	14.3872
1.1963	10.449	8.54567	14.2524
1.2085	10.449	8.54567	14.2524
1.2268	10.449	8.54567	14.2524
1.2329	10.3277	8.66587	14.2524
1.1658	10.5825	8.54567	14.2524
1.2146	10.5825	8.54567	14.2524
1.2146	10.5825	8.66587	14.2524
1.2268	10.449	8.66587	14.3872
1.1719	10.716	8.54567	14.6446
1.2268	10.5825	8.66587	14.5098
1.2451	10.5825	8.41346	14.6446
1.239	10.449	8.41346	14.6446
1.239	10.5825	8.54567	14.5098
1.1658	10.449	8.54567	14.6446
1.2756	10.716	8.66587	14.6446
1.2451	10.449	8.54567	14.7794
1.239	10.716	8.66587	14.6446
1.1658	10.5825	8.54567	14.7794
1.2634	10.716	8.79808	14.6446
1.2512	10.716	8.79808	14.7794
1.2939	10.716	8.66587	14.6446
1.239	10.716	8.66587	14.7794
1.1902	10.5825	8.66587	14.7794
1.2695	10.449	8.54567	14.7794
1.2695	10.8495	8.66587	15.049
1.2695	10.716	8.54567	14.7794
1.2451	10.8495	8.54567	15.049
1.2451	10.8495	8.54567	15.049
1.2878	10.8495	8.54567	15.1716
1.2939	10.9709	8.54567	14.9142
1.3	10.8495	8.66587	14.9142
1.2634	10.8495	8.66587	15.049
1.3123	10.9709	8.79808	15.1716
1.2817	10.8495	8.66587	15.1716
1.2939	10.9709	8.79808	15.3064
1.3123	10.8495	8.66587	15.1716
1.2878	11.1044	8.79808	15.3064
1.2451	10.9709	8.79808	15.1716
1.3123	10.8495	8.79808	15.3064
1.3245	11.1044	8.79808	15.1716
1.2817	11.2379	8.93029	15.3064
1.2146	11.1044	8.93029	15.4412
1.3123	11.1044	8.79808	15.3064
1.3184	11.2379	8.79808	15.3064
1.3245	11.1044	8.79808	15.576
1.3123	11.1044	8.79808	15.4412
1.3184	11.1044	8.93029	15.4412
1.3428	11.2379	8.79808	15.576
1.3062	11.1044	8.93029	15.576
1.3428	11.3714	8.79808	15.4412
1.3306	11.2379	8.93029	15.576
1.3367	11.1044	8.93029	15.4412
1.3367	11.3714	9.0625	15.576
1.3428	11.3714	9.3149	15.6985
1.3367	11.3714	8.93029	15.6985
1.3611	11.3714	9.19471	15.6985
1.355	11.3714	9.19471	15.6985
1.3367	11.3714	9.3149	15.8333
1.3611	11.3714	9.19471	16.1029
1.3672	11.3714	9.0625	15.8333
1.3672	11.3714	9.19471	15.6985
1.3306	11.3714	9.3149	15.9681
1.3367	11.3714	9.19471	15.6985
1.3855	11.3714	9.3149	15.9681
1.3855	11.5048	9.19471	15.9681
1.3672	11.3714	9.19471	15.9681
1.3611	11.5048	9.3149	15.9681
1.4038	11.3714	9.19471	16.1029
1.3672	11.6262	9.3149	16.1029
1.3855	11.3714	9.19471	16.2255
1.3794	11.5048	9.3149	16.2255
1.3916	11.6262	9.57933	16.1029
1.3977	11.5048	9.44712	16.2255
1.3855	11.5048	9.44712	16.3603
1.3794	11.5048	9.19471	16.2255
1.3794	11.3714	9.57933	16.2255
1.3977	11.5048	9.57933	16.4951
1.3794	11.5048	9.44712	16.3603
1.3733	11.5048	9.44712	16.3603
1.3733	11.6262	9.57933	16.4951
1.3794	11.6262	9.71154	16.4951
1.3855	11.5048	9.57933	16.3603
1.4038	11.3714	9.44712	16.3603
1.4038	11.5048	9.71154	16.4951
1.3794	11.6262	9.57933	16.4951
1.3977	11.5048	9.57933	16.4951
1.3977	11.6262	9.57933	16.6299
1.4099	11.5048	9.71154	16.3603
1.3977	11.5048	9.71154	16.7524
1.3977	11.5048	9.96394	16.7524
1.3977	11.5048	9.71154	16.6299
1.4099	11.5048	9.83173	16.6299
1.4099	11.6262	9.57933	16.7524
1.4099	11.6262	9.83173	16.7524
1.4038	11.6262	9.83173	16.7524
1.4099	11.6262	9.83173	17.0221
1.4038	11.6262	9.83173	16.8873
1.3733	11.3714	9.83173	16.8873
1.3855	11.3714	9.71154	16.8873
1.4099	11.6262	9.83173	17.0221
1.4221	11.3714	9.83173	17.0221
1.3977	11.6262	9.96394	17.1569
1.3977	11.6262	9.83173	17.0221
1.3611	11.6262	9.71154	17.1569
1.4099	11.6262	9.96394	17.0221
1.4038	11.6262	9.96394	17.1569
1.4038	11.7597	10.0961	17.1569
1.4099	11.7597	9.96394	17.2917
1.4038	11.7597	9.96394	17.1569
1.4221	11.7597	9.96394	17.1569
1.4038	11.7597	10.0961	17.4142
1.416	11.8932	9.96394	17.1569
1.3855	11.7597	10.0961	17.2917
1.4343	11.7597	9.96394	17.2917
1.4343	11.8932	9.96394	17.2917
1.4282	11.6262	10.0961	17.2917
1.4343	11.8932	10.2284	17.2917
1.4404	11.8932	9.96394	17.2917
1.416	11.7597	9.96394	17.2917
1.4282	11.8932	10.0961	17.4142
1.4404	12.0267	10.2284	17.4142
1.4465	12.0267	10.2284	17.4142
1.4404	12.0267	10.0961	17.2917
1.4587	12.1481	10.2284	17.4142
1.4709	12.0267	10.2284	17.6838
1.4771	12.1481	10.2284	17.4142
1.4587	12.0267	10.3486	17.6838
1.4526	11.8932	10.2284	17.6838
1.4648	12.2815	10.2284	17.4142
1.4893	12.1481	10.3486	17.6838
1.4832	12.1481	10.2284	17.6838
1.4771	12.2815	10.2284	17.6838
1.4648	12.2815	10.613	17.549
1.4954	12.4151	10.4808	17.549
1.4954	12.1481	10.4808	17.8186
1.5076	12.2815	10.4808	17.6838
1.4771	12.2815	10.4808	17.8186
1.4709	12.2815	10.4808	17.8186
1.4954	12.4151	10.3486	17.6838
1.532	12.4151	10.613	17.8186
1.532	12.4151	10.613	17.9412
1.4893	12.5485	10.4808	17.9412
1.5076	12.2815	10.613	17.9412
1.5259	12.5485	10.4808	17.9412
1.5137	12.5485	10.613	17.8186
1.5198	12.4151	10.613	18.076
1.532	12.5485	10.613	18.076
1.5503	12.6699	10.613	17.9412
1.5503	12.6699	10.613	18.2108
1.5076	12.4151	10.7452	17.9412
1.5503	12.2815	10.613	18.2108
1.5442	12.5485	10.8654	18.2108
1.5564	12.6699	10.613	18.2108
1.5259	12.6699	10.613	18.3456
1.532	12.6699	10.613	18.2108
1.5564	12.6699	10.613	18.076
1.5564	12.8034	10.7452	18.3456
1.5503	12.8034	10.8654	18.3456
1.5686	12.6699	10.8654	18.3456
1.5747	12.8034	10.613	18.3456
1.5503	12.6699	10.8654	18.4681
1.5503	12.8034	10.8654	18.4681
1.5625	12.8034	10.8654	18.3456
1.5747	13.0704	10.7452	18.6029
1.5564	13.0704	10.8654	18.4681
1.5625	12.9369	10.8654	18.3456
1.5625	12.8034	10.9976	18.7377
1.6052	12.9369	10.8654	18.6029
1.593	12.9369	10.9976	18.6029
1.5808	13.0704	10.8654	18.7377
1.5991	12.9369	10.8654	18.6029
1.6052	13.0704	10.8654	18.6029
1.5991	13.0704	10.9976	18.7377
1.5747	13.0704	10.9976	18.8726
1.593	13.0704	10.9976	18.7377
1.6296	12.9369	10.9976	18.8726
1.6113	13.2039	10.9976	18.7377
1.5991	13.2039	11.1298	18.8726
1.593	12.9369	10.8654	19.0073
1.5869	13.0704	10.9976	18.8726
1.6174	13.2039	11.1298	18.7377
1.6235	13.0704	11.1298	19.1299
1.6052	13.3252	11.262	19.1299
1.6113	13.2039	11.1298	19.1299
1.6357	13.0704	11.1298	19.1299
1.6357	13.2039	11.1298	19.0073
1.6357	13.3252	11.1298	19.1299
1.6052	13.2039	10.9976	19.0073
1.6418	13.2039	11.262	19.1299
1.6479	13.3252	11.1298	19.2647
1.5991	13.3252	11.1298	19.0073
1.6418	13.2039	11.262	19.1299
1.6663	13.3252	11.262	19.2647
1.6479	13.3252	11.1298	19.2647
1.6663	13.4587	11.1298	19.2647
1.6602	13.3252	11.262	19.3995
1.6846	13.4587	11.262	19.3995
1.6724	13.3252	11.262	19.3995
1.6724	13.3252	11.1298	19.3995
1.6663	13.5922	11.262	19.3995
1.6724	13.5922	11.262	19.5343
1.6846	13.4587	10.9976	19.3995
1.6724	13.4587	11.262	19.5343
1.6846	13.5922	11.262	19.3995
1.6846	13.5922	11.262	19.5343
1.6846	13.4587	11.3942	19.5343
1.6785	13.5922	11.3942	19.6569
1.6846	13.7257	11.3942	19.6569
1.6907	13.7257	11.262	19.6569
1.6968	13.5922	11.262	19.6569
1.7151	13.5922	11.5144	19.6569
1.7029	13.5922	11.6466	19.6569
1.6907	13.5922	11.5144	19.6569
1.7151	13.4587	11.262	19.6569
1.7334	13.5922	11.5144	19.9265
1.6785	13.7257	11.5144	19.7917
1.709	13.7257	11.3942	19.9265
1.7212	13.7257	11.3942	19.7917
1.7212	13.7257	11.6466	19.9265
1.7029	13.8471	11.5144	19.9265
1.7212	13.8471	11.5144	20.0613
1.7212	13.7257	11.5144	19.9265
1.709	13.8471	11.262	20.0613
1.709	13.8471	11.3942	20.0613
1.7273	13.8471	11.5144	20.0613
1.7212	13.7257	11.3942	19.9265
1.7273	13.7257	11.3942	20.0613
1.7334	13.8471	11.5144	20.3186
1.7456	13.8471	11.5144	20.0613
1.7456	13.8471	11.5144	20.1838
1.7456	13.8471	11.5144	20.1838
1.7578	13.8471	11.5144	20.1838
1.7456	13.9806	11.5144	20.3186
1.7578	13.8471	11.6466	20.1838
1.7456	13.8471	11.5144	20.3186
1.7822	13.8471	11.6466	20.1838
1.7456	13.9806	11.5144	20.1838
1.7578	13.9806	11.6466	20.3186
1.77	13.9806	11.5144	20.4534
1.7578	13.9806	11.7789	20.5882
1.77	13.9806	11.6466	20.4534
1.7639	13.9806	11.6466	20.1838
1.7639	14.1141	11.6466	20.3186
1.8127	13.9806	11.6466	20.3186
1.7578	14.1141	11.7789	20.4534
1.7578	14.1141	11.6466	20.4534
1.7517	13.9806	11.7789	20.4534
1.8066	13.9806	11.7789	20.4534
1.7883	13.9806	11.7789	20.4534
1.7639	14.1141	11.6466	20.723
1.7578	14.1141	11.6466	20.4534
1.7639	14.1141	12.0312	20.5882
1.7761	14.2476	11.9111	20.4534
1.7517	14.1141	11.7789	20.723
1.7761	14.2476	11.6466	20.5882
1.7761	14.2476	11.9111	20.4534
1.7822	14.1141	11.9111	20.723
1.7761	14.1141	11.9111	20.723
1.7639	14.1141	11.9111	20.723
1.7944	14.2476	11.7789	20.5882
1.7639	14.1141	11.9111	20.723
1.77	14.1141	11.9111	20.8456
1.7944	14.2476	12.0312	20.723
1.7822	14.3689	11.9111	20.723
1.7822	14.2476	12.0312	20.5882
1.7822	14.3689	12.0312	20.8456
1.8066	14.2476	12.0312	20.723
1.7944	14.1141	11.9111	20.8456
1.7944	14.2476	11.9111	20.723
1.7883	14.3689	12.0312	20.8456
1.8066	14.3689	11.9111	20.723
1.8127	14.5024	12.0312	20.8456
1.8066	14.3689	11.9111	20.8456
1.8066	14.5024	12.0312	20.723
1.8005	14.3689	11.9111	20.5882
1.7883	14.3689	11.9111	20.8456
1.8066	14.6359	12.0312	20.8456
1.8127	14.6359	12.1635	20.8456
1.8188	14.6359	12.1635	20.723
1.8311	14.5024	12.1635	21.1152
1.825	14.5024	12.0312	20.723
1.8311	14.3689	12.1635	20.9804
1.8372	14.2476	12.0312	20.8456
1.8494	14.5024	11.9111	21.1152
1.8127	14.3689	12.1635	20.9804
1.8616	14.5024	12.0312	20.9804
1.8127	14.5024	12.1635	21.25
1.8494	14.5024	11.7789	21.1152
1.8127	14.5024	12.0312	20.9804
1.8372	14.6359	11.9111	20.9804
1.8433	14.5024	12.2957	21.25
1.8616	14.5024	12.0312	21.1152
1.8494	14.5024	12.1635	20.9804
1.825	14.6359	12.0312	21.1152
1.8433	14.3689	12.0312	21.1152
1.8494	14.6359	12.0312	20.9804
1.8433	14.6359	12.1635	21.1152
1.8433	14.5024	12.1635	21.25
1.8616	14.6359	12.1635	21.1152
1.8738	14.6359	12.0312	21.1152
2.1423	14.7694	12.2957	21.25
1.8555	14.6359	12.1635	21.25
1.8738	14.6359	12.0312	21.3726
1.8982	14.6359	12.1635	21.3726
1.8921	14.7694	12.1635	21.3726
1.8799	14.6359	12.1635	21.25
1.8921	14.7694	12.1635	21.5073
1.8921	14.9029	12.1635	21.5073
1.9043	14.9029	12.1635	21.5073
1.8738	14.9029	12.2957	21.5073
1.8799	14.7694	12.2957	21.5073
2.1667	14.7694	12.2957	21.5073
2.179	14.7694	12.2957	21.6422
1.8921	14.9029	12.4279	21.777
1.8799	14.6359	12.2957	21.6422
2.1667	14.7694	12.2957	21.5073
1.9287	14.9029	12.4279	21.777
1.9043	14.9029	12.5481	21.6422
2.1912	14.7694	12.5481	21.777
2.24	14.9029	12.4279	21.5073
1.8799	14.7694	12.5481	21.777
1.8921	14.9029	12.6803	21.8995
2.2034	14.7694	12.6803	21.777
1.8799	14.6359	12.5481	21.777
1.8982	14.9029	12.5481	21.777
1.9165	14.7694	12.5481	21.777
2.2034	14.9029	12.5481	21.8995
1.9043	14.9029	12.5481	21.777
1.8982	14.9029	12.8125	22.0343
2.2095	14.9029	12.6803	21.8995
2.1912	14.7694	12.6803	21.8995
1.9043	14.9029	12.5481	22.0343
1.8982	14.9029	12.6803	21.8995
2.1729	14.7694	12.6803	21.8995
1.886	15.0243	12.8125	22.0343
1.9165	14.7694	12.6803	22.0343
2.2095	14.9029	12.6803	22.1691
2.1912	15.0243	12.8125	22.1691
1.9165	14.9029	12.8125	22.1691
1.8921	15.0243	12.8125	22.1691
2.2217	14.9029	12.9447	22.1691
1.8982	15.0243	12.8125	22.3039
1.9043	14.7694	12.6803	22.1691
1.8982	14.9029	12.6803	22.4387
2.2217	15.1578	12.8125	22.3039
1.9104	14.9029	12.6803	22.3039
1.9043	14.7694	12.8125	22.5613
1.8982	15.1578	12.8125	22.3039
1.8982	14.9029	13.0769	22.3039
1.9043	15.0243	12.9447	22.3039
2.1973	14.7694	12.8125	22.5613
2.2217	14.9029	12.9447	22.5613
1.9043	14.7694	12.9447	22.4387
2.1912	15.0243	12.9447	22.4387
2.1851	14.7694	12.8125	22.6961
1.9104	15.0243	12.9447	22.6961
2.2461	15.0243	12.9447	22.6961
2.2217	14.9029	12.8125	22.5613
2.2095	14.9029	12.9447	22.5613
1.9165	14.9029	13.0769	22.6961
1.886	14.9029	13.0769	22.6961
2.2156	15.0243	13.0769	22.6961
2.2461	14.7694	13.0769	22.6961
1.9104	14.7694	12.9447	22.8309
1.9165	14.7694	13.0769	22.9657
2.1973	14.9029	12.9447	22.6961
1.886	14.7694	12.9447	22.8309
1.9043	14.7694	12.9447	22.8309
2.2583	14.9029	13.1971	22.9657
1.8982	14.9029	13.0769	22.8309
1.8982	14.7694	13.0769	22.8309
1.9226	14.9029	13.0769	22.9657
2.2034	14.9029	13.3293	22.9657
1.9043	15.0243	13.0769	22.9657
1.9165	14.7694	13.1971	22.9657
1.8921	14.9029	13.3293	23.0882
2.2278	15.0243	13.3293	22.9657
1.9165	15.0243	13.1971	22.9657
1.9104	14.9029	13.1971	23.0882
2.1973	15.0243	13.4615	23.223
2.2278	14.7694	13.3293	23.223
1.9226	14.9029	13.4615	23.0882
1.9104	14.9029	13.3293	23.3578
2.2034	14.9029	13.4615	23.0882
1.9226	14.9029	13.3293	23.0882
1.9165	14.9029	13.3293	23.223
2.2278	14.9029	13.4615	23.0882
2.2583	15.0243	13.4615	23.3578
1.8921	15.1578	13.5938	23.223
1.9104	14.9029	13.4615	23.3578
2.2278	14.9029	13.7139	23.223
1.9226	14.9029	13.5938	23.3578
1.9348	14.7694	13.7139	23.223
2.2156	14.9029	13.7139	23.3578
2.2339	15.0243	13.7139	23.223
1.9409	15.0243	13.5938	23.223
1.9104	15.0243	13.8461	23.4927
2.2156	14.7694	13.4615	23.3578
2.2522	14.9029	13.5938	23.3578
1.9165	15.0243	13.7139	23.4927
2.2095	15.0243	13.7139	23.3578
2.2217	14.9029	13.7139	23.6152
1.8982	14.9029	13.5938	23.4927
2.2095	14.7694	13.5938	23.6152
2.2034	14.9029	13.7139	23.4927
1.9043	14.7694	13.5938	23.6152
1.9348	14.7694	13.7139	23.4927
2.2034	14.9029	13.7139	23.6152
2.1912	15.0243	13.8461	23.6152
1.9226	14.9029	13.8461	23.8848
1.8982	14.9029	13.8461	23.6152
2.2156	15.0243	13.5938	23.6152
2.24	15.0243	13.4615	23.6152
1.9043	14.9029	13.7139	23.6152
1.9287	15.0243	13.5938	23.75
2.2095	14.9029	13.7139	23.6152
1.9409	15.0243	13.5938	23.6152
1.9165	14.9029	13.7139	23.75
2.2278	15.0243	13.5938	23.75
2.2278	15.0243	13.5938	23.6152
1.9348	15.0243	13.7139	23.75
1.9287	15.0243	13.8461	23.75
2.2156	15.0243	13.8461	23.8848
2.2583	15.0243	13.7139	23.8848
1.9287	14.7694	13.8461	23.75
1.9165	15.0243	13.8461	23.75
2.2095	15.0243	13.8461	24.0196
1.9409	15.0243	13.8461	23.8848
1.9287	15.1578	13.5938	23.8848
2.2522	15.1578	13.5938	24.0196
2.2278	15.0243	13.8461	23.75
1.9409	15.0243	13.7139	23.8848
1.9409	15.1578	13.5938	23.8848
2.2278	15.2913	13.7139	23.8848
1.9226	15.0243	13.8461	23.8848
1.9592	15.0243	13.7139	23.75
2.2156	15.1578	13.8461	23.75
2.2522	15.1578	13.8461	23.8848
1.9592	15.0243	13.8461	23.8848
2.2583	15.2913	13.7139	23.8848
2.2644	15.1578	13.8461	23.75
2.2583	15.1578	13.8461	23.75
1.9409	15.1578	13.7139	23.75
2.2705	15.0243	13.8461	23.8848
2.2644	15.1578	13.9784	23.8848
2.2644	15.1578	13.9784	23.8848
2.2888	15.1578	13.9784	24.0196
1.9653	15.2913	13.8461	23.75
2.2461	15.1578	13.9784	23.6152
2.2522	15.0243	13.7139	23.8848
2.0935	15.1578	13.9784	23.75
1.9653	15.2913	13.9784	23.75
2.2461	15.2913	13.8461	23.75
2.2522	15.1578	13.9784	23.8848
1.9775	15.1578	13.7139	23.75
2.002	15.1578	13.8461	23.75
2.2461	15.2913	13.9784	23.75
2.2156	15.2913	13.8461	23.8848
1.9836	15.2913	13.9784	23.8848
2.2583	15.2913	14.1106	23.8848
2.24	15.1578	13.8461	23.75
2.2827	15.1578	14.1106	23.75
2.1851	15.1578	13.8461	23.75
2.2522	15.4248	14.1106	23.75
2.2583	15.0243	13.9784	23.75
2.2949	15.2913	14.1106	23.8848
2.179	15.1578	14.1106	23.75
2.2705	15.2913	13.9784	23.6152
2.2522	15.4248	14.1106	23.75
2.2705	15.4248	13.9784	23.6152
1.9958	15.2913	14.1106	23.8848
2.2766	15.1578	14.1106	23.75
2.24	15.1578	13.9784	23.8848
1.9592	15.2913	14.1106	23.75
1.9775	15.2913	14.2308	23.75
2.2644	15.2913	14.1106	23.75
2.2827	15.1578	14.1106	23.75
2.002	15.2913	14.363	23.6152
2.301	15.2913	14.2308	23.75
2.2766	15.4248	14.2308	23.75
2.2949	15.2913	14.2308	23.75
1.9897	15.2913	14.2308	23.8848
2.2522	15.2913	14.2308	23.8848
2.2644	15.4248	14.2308	23.8848
1.9897	15.2913	13.9784	23.6152
1.9897	15.5461	14.2308	23.75
2.301	15.4248	14.1106	23.75
2.3071	15.5461	14.363	23.6152
2.002	15.4248	14.363	23.8848
2.301	15.4248	14.363	23.75
2.3132	15.4248	14.2308	23.8848
2.2827	15.4248	14.4952	23.8848
2.3132	15.5461	14.2308	23.6152
2.2827	15.4248	14.2308	23.75
2.3254	15.6796	14.363	23.8848
2.3193	15.4248	14.4952	23.75
2.2949	15.4248	14.363	23.75
2.2827	15.4248	14.4952	23.8848
2.3132	15.4248	14.4952	23.8848
2.3254	15.4248	14.4952	23.75
2.3071	15.4248	14.2308	23.8848
2.3193	15.4248	14.4952	24.277
2.301	15.4248	14.363	23.8848
2.2888	15.2913	14.4952	24.277
2.3071	15.5461	14.4952	24.0196
2.3132	15.2913	14.2308	24.0196
2.3193	15.4248	14.4952	24.277
2.3193	15.4248	14.4952	24.0196
2.2949	15.2913	14.363	24.1422
2.3132	15.4248	14.363	24.1422
2.3071	15.4248	14.4952	23.8848
2.2949	15.4248	14.4952	24.1422
2.3193	15.2913	14.6274	24.0196
2.2888	15.5461	14.2308	24.1422
2.3376	15.5461	14.4952	24.1422
2.2827	15.4248	14.7596	24.0196
2.3193	15.4248	14.4952	24.0196
2.3071	15.4248	14.6274	24.0196
2.3193	15.4248	14.4952	23.8848
2.2949	15.4248	14.6274	24.0196
2.3071	15.5461	14.7596	24.0196
2.2949	15.4248	14.6274	23.8848
2.3132	15.4248	14.6274	23.8848
2.2949	15.4248	14.6274	24.0196
2.2888	15.4248	14.4952	24.0196
2.3132	15.2913	14.7596	24.0196
2.3132	15.6796	14.6274	24.0196
2.3315	15.4248	14.6274	24.1422
2.301	15.2913	14.7596	24.1422
2.3132	15.4248	14.7596	24.0196
2.301	15.4248	14.7596	24.0196
2.3254	15.5461	14.4952	24.1422
2.3193	15.4248	14.6274	24.1422
2.2888	15.4248	14.6274	24.1422
2.3132	15.4248	14.7596	24.4118
2.2949	15.4248	14.7596	24.1422
2.3315	15.4248	14.4952	24.277
2.3132	15.4248	14.6274	24.0196
2.301	15.4248	14.8798	24.1422
2.2827	15.6796	14.6274	24.277
2.2827	15.5461	14.6274	24.0196
2.2827	15.4248	14.7596	24.1422
2.3071	15.4248	14.7596	24.4118
2.301	15.5461	14.7596	24.1422
2.301	15.4248	14.8798	24.1422
2.3071	15.4248	14.8798	24.277
2.2827	15.2913	14.6274	24.277
2.3071	15.4248	15.012	24.1422
2.2949	15.2913	14.8798	24.277
2.301	15.4248	14.8798	24.277
2.3132	15.4248	14.7596	24.1422
2.3254	15.4248	14.8798	24.1422
2.301	15.4248	14.7596	24.1422
2.3132	15.4248	14.8798	24.277
2.301	15.5461	14.7596	24.277
2.3315	15.4248	14.8798	24.277
2.301	15.2913	14.8798	24.277
2.3132	15.4248	14.8798	24.1422
2.3254	15.4248	14.8798	24.1422
2.3132	15.4248	15.012	24.1422
2.3376	15.4248	14.7596	24.1422
2.3071	15.4248	14.8798	24.277
2.2888	15.2913	14.8798	24.277
2.3193	15.4248	14.8798	24.277
2.3193	15.4248	14.8798	24.1422
2.3315	15.5461	14.8798	24.1422
2.3132	15.4248	14.8798	24.1422
2.3193	15.4248	14.8798	24.1422
2.3071	15.5461	14.8798	24.4118
2.2888	15.4248	15.1442	24.0196
2.301	15.4248	14.8798	24.277
2.3071	15.4248	15.1442	24.277
2.301	15.2913	15.012	24.1422
2.301	15.4248	15.012	24.277
2.2888	15.2913	15.012	24.277
2.2888	15.5461	14.8798	24.277
2.2888	15.4248	14.8798	24.1422
2.301	15.2913	15.1442	24.277
2.3132	15.2913	15.012	24.277
2.3132	15.5461	15.012	24.277
2.3132	15.2913	14.8798	24.277
2.2949	15.2913	14.8798	24.1422
2.3071	15.4248	15.1442	24.277
2.3132	15.4248	15.012	24.1422
2.2888	15.6796	15.1442	24.277
2.3193	15.4248	15.012	24.277
2.3132	15.5461	15.1442	24.1422
2.3132	15.5461	15.1442	24.277
2.3254	15.6796	15.012	24.1422
2.3315	15.5461	15.1442	24.277
2.3132	15.2913	15.012	24.1422
2.3193	15.6796	14.8798	24.277
2.3132	15.4248	15.012	24.277
2.3376	15.5461	15.1442	24.277
2.2949	15.5461	15.1442	24.277
2.3438	15.2913	15.012	24.1422
2.3254	15.5461	15.012	24.277
2.3315	15.4248	15.1442	24.1422
2.3193	15.5461	15.012	24.277
2.3132	15.4248	15.1442	24.277
2.3315	15.5461	15.012	24.1422
2.3376	15.6796	15.012	24.1422
2.3438	15.8131	15.1442	24.277
2.3315	15.6796	14.8798	24.277
2.3315	15.5461	15.012	24.1422
2.356	15.8131	15.2764	24.277
2.3499	15.8131	15.012	24.1422
2.3682	15.8131	15.012	24.1422
2.3499	15.8131	15.2764	24.277
2.3682	15.8131	15.012	24.1422
2.3438	15.9466	15.012	24.1422
2.3621	15.8131	14.8798	24.1422
2.3193	15.9466	15.012	24.0196
2.3743	15.9466	15.012	24.277
2.3743	16.068	15.1442	24.277
2.3743	16.068	15.1442	24.0196
2.3438	16.068	15.1442	24.1422
2.3987	15.9466	15.012	24.1422
2.4109	16.068	15.012	24.1422
2.3865	16.068	15.012	24.0196
2.3926	16.068	15.012	24.277
2.3682	16.2015	15.2764	24.277
2.3926	15.9466	14.8798	24.4118
2.3865	16.2015	15.1442	24.4118
2.3804	16.068	15.012	24.277
2.4109	16.3349	15.1442	24.5466
2.3743	16.068	15.1442	24.4118
2.3987	16.3349	15.1442	24.5466
2.3987	16.3349	15.1442	24.5466
2.4109	16.2015	15.1442	24.5466
2.4048	16.3349	15.1442	24.5466
2.4231	16.4685	15.012	24.5466
2.4414	16.4685	15.012	24.6814
2.4475	16.4685	15.012	24.6814
2.417	16.4685	15.012	24.8039
2.4414	16.3349	15.012	24.5466
2.4231	16.5898	15.2764	24.6814
2.4353	16.4685	15.1442	24.6814
2.4475	16.5898	15.012	24.5466
2.4536	16.4685	14.8798	24.5466
2.5635	16.5898	15.1442	24.6814
2.4353	16.5898	15.1442	24.6814
2.4109	16.3349	15.012	24.6814
2.5696	16.5898	15.012	24.8039
2.417	16.5898	15.012	24.9387
2.4597	16.5898	15.012	24.9387
2.5635	16.5898	14.8798	24.9387
2.5696	16.5898	15.012	24.8039
2.4414	16.5898	14.8798	24.6814
2.4536	16.7233	14.8798	24.8039
2.5757	16.5898	15.012	24.6814
2.5818	16.7233	15.1442	24.9387
2.4902	16.4685	15.1442	24.8039
2.6672	16.5898	15.1442	24.9387
2.4719	16.5898	15.012	24.9387
2.5757	16.7233	15.1442	24.8039
2.478	16.5898	15.012	24.8039
2.478	16.7233	15.1442	24.9387
2.594	16.4685	15.1442	24.6814
2.4963	16.7233	15.012	24.9387
2.4658	16.5898	14.8798	24.9387
2.5879	16.7233	15.1442	24.9387
2.4963	16.8568	15.012	24.6814
2.5085	16.7233	15.012	24.9387
2.5024	16.8568	15.012	25.0735
2.5879	16.7233	15.012	24.9387
2.6184	16.8568	15.012	24.9387
2.5146	16.7233	15.1442	24.9387
2.4841	16.7233	15.012	24.9387
2.6001	16.9903	15.1442	24.9387
2.5085	16.5898	15.1442	24.9387
2.5146	16.9903	15.1442	24.9387
2.6184	16.8568	15.1442	24.8039
2.6245	16.9903	15.2764	25.0735
2.533	16.9903	15.1442	25.0735
2.5269	16.9903	15.012	24.8039
2.5269	16.9903	15.2764	24.9387
2.6306	16.9903	15.2764	24.8039
2.5391	17.1238	15.1442	25.2083
2.5391	17.1238	15.1442	25.0735
2.7161	16.8568	15.3966	25.0735
2.5391	17.1238	15.3966	25.0735
2.5146	17.1238	15.2764	25.0735
2.6245	17.1238	15.3966	25.2083
2.655	16.9903	15.5289	25.2083
2.6489	17.1238	15.5289	25.0735
2.5452	17.3786	15.5289	25.2083
2.5696	17.1238	15.6611	25.0735
2.6245	17.3786	15.6611	25.2083
2.6489	17.2451	15.5289	25.3309
2.5696	17.3786	15.5289	25.2083
2.6672	17.2451	15.6611	25.4657
2.5513	17.3786	15.7933	25.4657
2.6428	17.3786	15.6611	25.2083
2.5818	17.3786	15.6611	25.4657
2.5574	17.2451	15.7933	25.2083
2.6978	17.2451	15.7933	25.6005
2.6611	17.2451	15.7933	25.3309
2.6794	17.1238	15.9135	25.6005
2.6917	17.3786	15.9135	25.4657
2.6917	17.2451	16.0457	25.6005
2.6733	17.1238	15.9135	25.4657
2.6917	17.2451	15.9135	25.7353
2.6978	17.2451	15.9135	25.6005
2.6855	17.3786	15.9135	25.7353
2.5818	17.2451	16.0457	25.6005
2.7161	17.1238	16.1779	25.7353
2.6917	17.2451	16.1779	25.8578
2.6917	17.2451	15.9135	25.7353
2.6917	17.3786	16.0457	25.7353
2.6917	17.3786	15.9135	25.7353
2.6794	17.2451	16.1779	25.7353
2.6794	17.1238	16.0457	25.8578
2.7039	17.2451	16.1779	25.7353
2.6917	17.3786	16.1779	25.6005
2.7161	17.1238	16.0457	25.9927
2.5757	17.3786	16.1779	25.8578
2.6733	17.1238	16.1779	25.9927
2.6978	17.2451	16.4303	25.9927
2.6978	17.2451	16.0457	26.1274
2.594	17.3786	16.1779	25.9927
2.6794	17.2451	16.1779	25.9927
2.6611	17.2451	16.1779	26.1274
2.5818	17.2451	16.3101	26.3971
2.6733	17.2451	16.3101	26.2623
2.71	17.2451	16.1779	26.2623
2.6672	17.3786	16.4303	26.2623
2.6855	17.5121	16.4303	26.1274
2.71	17.2451	16.4303	26.2623
2.7039	17.3786	16.5625	26.2623
2.6855	17.3786	16.3101	26.2623
2.6855	17.3786	16.6947	26.3971
2.71	17.3786	16.4303	26.5196
2.6978	17.3786	16.5625	26.5196
2.7039	17.5121	16.6947	26.6544
2.7222	17.3786	16.6947	26.5196
2.7466	17.5121	16.8269	26.6544
2.6184	17.5121	16.6947	26.6544
2.6978	17.5121	16.5625	26.7892
2.7283	17.6456	16.6947	26.6544
2.7405	17.6456	16.6947	26.6544
2.6184	17.6456	16.8269	26.6544
2.6978	17.6456	16.8269	26.7892
2.7954	17.6456	16.8269	26.7892
2.7283	17.5121	16.8269	26.924
2.7588	17.5121	16.9591	26.7892
2.7466	17.5121	16.9591	26.7892
2.7283	17.6456	16.9591	27.0466
2.7466	17.6456	16.9591	26.924
2.7649	17.6456	16.8269	26.924
2.7649	17.6456	16.8269	26.7892
2.7405	17.6456	16.9591	27.1814
2.7283	17.767	16.9591	27.0466
2.7466	17.767	17.0793	27.0466
2.7771	17.6456	16.9591	26.924
2.7344	17.6456	16.9591	26.924
2.7344	17.767	17.0793	26.924
2.8442	18.034	17.0793	26.924
2.7649	17.6456	17.0793	26.924
2.7893	17.9005	16.9591	27.0466
2.7832	17.9005	17.0793	26.7892
2.8442	17.6456	17.0793	26.7892
2.7771	17.767	17.0793	26.924
2.7588	17.9005	17.0793	26.7892
2.7527	17.9005	17.2115	26.924
2.8625	17.767	17.3438	26.924
2.7649	18.034	17.2115	26.924
2.7649	17.9005	17.0793	27.0466
2.8564	17.9005	17.2115	26.6544
2.7832	17.767	17.476	26.7892
2.7832	17.767	17.2115	26.7892
2.7588	17.9005	17.3438	27.0466
2.7771	17.767	17.2115	27.0466
2.7954	17.767	17.3438	27.0466
2.7771	17.9005	17.476	27.0466
2.771	17.6456	17.476	27.3162
2.7832	17.6456	17.3438	27.3162
2.7893	17.767	17.2115	27.1814
2.7954	17.5121	17.5962	27.3162
2.8503	17.9005	17.476	27.3162
2.8564	17.9005	17.3438	27.3162
2.771	17.9005	17.476	27.1814
2.7527	17.9005	17.5962	27.3162
2.7832	17.767	17.476	27.1814
2.8687	17.9005	17.476	27.3162
2.8687	17.767	17.5962	27.451
2.7832	17.6456	17.7284	27.451
2.7771	17.9005	17.7284	27.5735
2.8564	17.9005	17.5962	27.5735
2.8503	17.767	17.7284	27.451
2.771	17.9005	17.476	27.451
2.7893	17.9005	17.7284	27.5735
2.771	17.9005	17.5962	27.5735
2.8687	17.767	17.8606	27.7083
2.7893	17.9005	17.7284	27.7083
2.7893	17.9005	17.8606	27.5735
2.8748	17.767	17.5962	27.7083
2.8442	17.9005	17.8606	27.5735
2.8015	17.767	17.8606	27.7083
2.771	17.767	17.8606	27.8431
2.887	17.9005	17.8606	27.7083
2.8748	17.767	17.8606	27.7083
2.7832	17.767	17.8606	27.9779
2.7954	17.767	17.8606	27.7083
2.8809	17.9005	17.9928	27.9779
2.8748	17.767	17.9928	27.8431
2.771	17.9005	17.9928	27.9779
2.8015	17.767	18.113	27.7083
2.8809	17.767	18.113	27.7083
2.771	17.9005	17.9928	27.8431
2.8137	17.6456	18.113	27.8431
2.8625	17.9005	18.2452	28.1127
2.7893	17.767	17.8606	27.9779
2.7954	18.034	18.113	27.8431
2.8076	17.9005	17.9928	28.1127
2.8748	17.9005	18.113	27.9779
2.7893	18.034	17.9928	27.8431
2.7954	17.9005	17.9928	27.8431
2.8259	17.9005	18.2452	27.8431
2.8015	17.9005	18.2452	28.1127
2.7771	17.767	18.2452	27.8431
2.7832	18.1675	18.2452	27.8431
2.8809	17.9005	18.113	27.7083
2.8137	17.9005	18.3774	28.1127
2.7832	18.034	18.3774	27.8431
2.8931	17.9005	18.3774	27.8431
2.7832	18.1675	18.2452	27.8431
2.8259	18.2888	18.3774	27.8431
2.8259	18.2888	18.3774	27.9779
2.9053	18.1675	18.3774	28.1127
2.9053	18.1675	18.3774	28.1127
2.832	18.2888	18.2452	27.9779
2.8198	18.2888	18.3774	27.8431
2.9175	18.2888	18.5096	27.8431
2.9297	18.1675	18.3774	27.9779
2.8931	18.4223	18.5096	27.9779
2.8442	18.2888	18.5096	27.8431
2.8442	18.1675	18.6418	27.9779
2.9236	18.4223	18.3774	28.1127
2.9358	18.2888	18.5096	27.9779
2.9236	18.4223	18.5096	27.9779
2.9297	18.4223	18.3774	27.9779
2.9602	18.4223	18.5096	28.1127
2.9297	18.1675	18.5096	28.1127
2.9419	18.5558	18.6418	28.2353
2.9541	18.4223	18.6418	28.1127
2.9297	18.5558	18.5096	28.1127
2.9358	18.5558	18.3774	28.2353
2.9541	18.4223	18.5096	28.1127
2.9724	18.5558	18.3774	28.2353
2.9419	18.4223	18.5096	28.3701
2.9663	18.4223	18.762	28.3701
2.9602	18.4223	18.6418	28.3701
3.0151	18.5558	18.6418	28.6397
2.9968	18.5558	18.6418	28.6397
2.9663	18.5558	18.5096	28.3701
2.9053	18.5558	18.6418	28.5049
2.9968	18.5558	18.5096	28.3701
3.0151	18.6893	18.5096	28.6397
2.8931	18.5558	18.6418	28.6397
2.9724	18.6893	18.6418	28.6397
2.9724	18.6893	18.5096	28.6397
3.0334	18.8228	18.5096	28.3701
2.8931	18.6893	18.5096	28.6397
2.9907	18.6893	18.5096	28.7623
2.9785	18.6893	18.6418	28.5049
3.0029	18.6893	18.5096	28.5049
2.9724	18.6893	18.5096	28.6397
2.9968	18.6893	18.5096	28.5049
2.9785	18.6893	18.5096	28.6397
3.009	18.6893	18.6418	28.6397
2.9968	18.6893	18.5096	28.5049
3.0151	18.6893	18.6418	28.6397
3.0212	18.8228	18.5096	28.6397
2.9968	18.8228	18.5096	28.6397
3.0273	18.6893	18.6418	28.6397
3.0029	18.6893	18.5096	28.5049
3.009	18.8228	18.5096	28.5049
2.9358	18.6893	18.6418	28.6397
3.0273	18.6893	18.6418	28.5049
3.0457	18.8228	18.5096	28.6397
3.0273	18.9442	18.6418	28.6397
3.009	18.9442	18.5096	28.5049
3.0396	18.6893	18.6418	28.6397
3.0579	18.9442	18.6418	28.3701
3.0273	19.0777	18.6418	28.5049
3.0396	18.8228	18.6418	28.6397
3.0334	18.8228	18.6418	28.5049
3.0396	19.0777	18.6418	28.6397
3.0334	18.6893	18.3774	28.7623
3.064	18.8228	18.3774	28.6397
3.0823	19.0777	18.6418	28.8971
3.0518	18.8228	18.5096	28.6397
2.9968	18.8228	18.6418	28.6397
3.0579	19.0777	18.6418	28.7623
3.1067	18.9442	18.6418	28.6397
3.0334	18.9442	18.6418	28.5049
3.0518	18.9442	18.5096	28.6397
3.0701	18.8228	18.6418	28.6397
3.1189	19.0777	18.6418	28.7623
3.0762	18.9442	18.6418	28.6397
3.0579	19.0777	18.5096	28.6397
3.0579	18.9442	18.6418	28.5049
3.1067	18.9442	18.762	28.6397
3.064	18.9442	18.6418	28.5049
3.0762	19.0777	18.762	28.5049
3.0701	18.9442	18.762	28.5049
3.0823	18.9442	18.762	28.5049
3.0823	18.9442	18.762	28.6397
3.1067	19.2112	18.8942	28.7623
3.0579	18.9442	18.762	28.8971
3.0823	19.0777	18.8942	28.6397
3.0823	19.0777	19.1587	28.6397
3.1128	19.0777	19.0264	28.6397
3.0701	19.0777	18.8942	28.7623
3.0762	19.2112	19.1587	28.7623
3.0823	19.0777	19.0264	28.8971
3.064	19.0777	19.1587	28.7623
3.1189	18.9442	19.1587	28.7623
3.0701	19.0777	19.1587	28.6397
3.1067	19.2112	19.0264	28.6397
3.0701	19.0777	19.2788	28.7623
3.0762	19.0777	19.4111	28.6397
3.1006	18.9442	19.2788	29.0319
3.1311	19.0777	19.1587	28.8971
3.1006	18.9442	19.1587	29.0319
3.0762	19.2112	19.4111	28.7623
3.1067	19.0777	19.2788	29.1667
3.125	19.0777	19.4111	29.0319
3.1128	19.2112	19.5433	28.8971
3.0823	18.9442	19.2788	29.0319
3.0762	19.0777	19.5433	29.0319
3.1189	18.9442	19.5433	29.1667
3.1128	19.0777	19.4111	29.2892
3.0701	18.9442	19.5433	29.1667
3.0884	18.9442	19.4111	29.0319
3.0823	19.0777	19.5433	29.1667
3.125	19.0777	19.4111	29.1667
3.0884	19.0777	19.7957	29.2892
3.1006	19.2112	19.7957	29.0319
3.1372	19.0777	19.7957	29.1667
3.1311	18.9442	19.6755	29.1667
3.1189	18.9442	19.7957	29.0319
3.0579	19.0777	19.7957	29.0319
3.125	18.9442	19.7957	29.1667
3.1189	18.8228	19.7957	29.1667
3.0701	18.9442	19.7957	29.1667
3.0823	18.9442	19.7957	29.0319
3.1128	19.0777	19.9279	29.2892
3.1311	18.9442	19.9279	29.2892
3.0945	18.9442	20.0601	29.1667
3.1006	19.0777	20.0601	29.2892
3.1433	19.2112	19.9279	29.2892
3.1189	19.0777	20.0601	29.2892
3.0701	18.9442	20.0601	29.1667
3.1189	19.2112	20.0601	29.1667
3.1189	18.9442	20.0601	29.1667
3.0762	18.9442	20.1923	29.2892
3.0701	18.9442	20.3245	29.2892
3.1189	19.0777	20.0601	29.2892
3.1372	19.0777	20.1923	29.2892
3.0945	18.9442	20.1923	29.1667
3.0823	19.0777	20.1923	29.1667
3.0701	19.2112	20.3245	29.2892
3.1311	19.0777	20.1923	29.2892
3.1067	18.9442	20.4447	29.1667
3.1311	19.0777	20.3245	29.2892
3.0762	19.0777	20.3245	29.1667
3.0945	19.0777	20.4447	29.2892
3.125	19.0777	20.5769	29.2892
3.125	19.0777	20.4447	29.2892
3.1006	18.9442	20.4447	29.2892
3.0823	19.0777	20.5769	29.0319
3.0945	19.2112	20.5769	29.1667
3.1067	19.0777	20.5769	29.0319
3.1006	18.9442	20.5769	29.0319
3.1006	19.0777	20.5769	29.1667
3.0823	19.0777	20.5769	29.1667
3.1189	19.0777	20.7091	29.424
3.125	19.0777	20.7091	29.1667
3.1189	19.2112	20.8413	29.0319
3.0762	19.2112	20.7091	29.1667
3.0762	19.0777	20.7091	29.0319
3.1372	19.2112	20.8413	29.2892
3.1189	19.0777	20.7091	29.1667
3.0762	18.9442	20.8413	29.2892
3.0823	19.2112	20.7091	29.424
3.1189	19.0777	20.7091	29.424
3.1372	19.0777	20.7091	29.424
3.1067	19.2112	20.9615	29.2892
3.1311	19.3447	20.9615	29.424
3.1494	19.2112	20.8413	29.424
3.0701	19.466	20.8413	29.1667
3.1006	19.3447	20.9615	29.1667
3.1677	19.466	21.0938	29.424
3.1311	19.466	21.0938	29.1667
3.1128	19.3447	20.8413	29.2892
3.1067	19.5995	20.9615	29.2892
3.1738	19.5995	20.9615	29.424
3.1616	19.5995	20.9615	29.2892
3.1189	19.733	20.9615	29.1667
3.1311	19.733	21.0938	29.1667
3.2043	19.5995	21.0938	29.1667
3.1982	19.8665	20.9615	29.2892
3.1738	19.733	21.226	29.424
3.1555	19.733	21.0938	29.2892
3.1982	19.733	21.226	29.424
3.1921	19.733	21.0938	29.2892
3.1921	20.1214	20.9615	29.424
3.1677	19.8665	20.9615	29.1667
3.1799	19.8665	21.0938	29.2892
3.1921	19.9879	21.0938	29.424
3.2227	19.9879	20.9615	29.424
3.2288	19.9879	20.9615	29.424
3.2104	19.9879	21.226	29.1667
3.1982	19.9879	21.0938	29.2892
3.2532	20.1214	21.3582	29.2892
3.2532	20.1214	21.226	29.424
3.2288	19.9879	21.226	29.424
3.2166	20.2549	21.0938	29.424
3.2654	20.1214	21.226	29.2892
3.2776	20.1214	20.8413	29.424
3.2532	20.3883	21.226	29.2892
3.241	20.3883	20.9615	29.424
3.2837	20.3883	21.0938	29.1667
3.2837	20.3883	21.0938	29.2892
3.2837	20.3883	20.9615	29.424
3.2898	20.2549	20.9615	29.424
3.2715	20.3883	21.226	29.424
3.2898	20.5218	21.0938	29.2892
3.2837	20.2549	21.226	29.2892
3.3203	20.3883	21.0938	29.2892
3.3081	20.3883	20.8413	29.2892
3.2776	20.3883	21.0938	29.2892
3.3081	20.5218	20.9615	29.1667
3.3264	20.5218	21.0938	29.1667
3.3203	20.5218	21.0938	29.2892
3.3203	20.6432	21.0938	29.2892
3.3386	20.6432	21.226	29.2892
3.3203	20.5218	21.0938	29.2892
3.3447	20.5218	21.0938	29.2892
3.3447	20.7767	21.0938	29.424
3.3447	20.6432	20.9615	29.5588
3.3203	20.6432	21.0938	29.424
3.3447	20.9102	21.0938	29.424
3.3508	20.6432	21.0938	29.424
3.3691	20.9102	21.0938	29.424
3.3325	20.9102	20.9615	29.2892
3.3569	20.7767	21.0938	29.424
3.3936	20.9102	20.9615	29.1667
3.363	20.7767	20.9615	29.424
3.3752	20.7767	20.9615	29.424
3.3813	20.7767	20.9615	29.2892
3.3752	20.9102	21.226	29.424
3.3752	20.9102	21.0938	29.424
3.363	20.9102	21.0938	29.5588
3.3875	20.7767	21.0938	29.424
3.3875	20.9102	20.9615	29.424
3.3875	20.7767	21.226	29.5588
3.3875	21.0437	21.0938	29.2892
3.4119	20.9102	20.9615	29.1667
3.3997	21.0437	21.0938	29.424
3.3875	20.9102	21.0938	29.424
3.418	20.7767	21.0938	29.5588
3.418	21.0437	21.0938	29.2892
3.3997	21.0437	21.0938	29.424
3.3936	21.0437	21.226	29.424
3.4241	21.0437	21.0938	29.2892
3.4241	20.7767	21.226	29.2892
3.4058	21.0437	21.3582	29.424
3.4241	21.0437	21.3582	29.424
3.3569	21.0437	21.226	29.2892
3.4363	21.0437	21.226	29.424
3.4058	21.0437	21.3582	29.1667
3.4241	21.0437	21.3582	29.2892
3.4058	21.0437	21.226	29.1667
3.4241	21.1651	21.4784	29.2892
3.4241	20.9102	21.4784	29.2892
3.4424	20.9102	21.3582	29.2892
3.4485	21.1651	21.4784	29.2892
3.4058	21.1651	21.4784	29.424
3.4363	20.9102	21.6106	29.424
3.4424	21.1651	21.6106	29.2892
3.4363	21.1651	21.6106	29.1667
3.4302	21.1651	21.7428	29.2892
3.4302	21.1651	21.6106	29.2892
3.4485	21.1651	21.7428	29.2892
3.4424	21.2985	21.7428	29.2892
3.4241	21.0437	21.7428	29.424
3.4607	21.2985	21.7428	29.424
3.4607	21.2985	21.875	29.5588
3.4729	21.2985	21.7428	29.424
3.4607	21.2985	21.875	29.1667
3.4729	21.1651	21.7428	29.1667
3.4668	21.1651	21.875	29.424
3.4668	21.1651	21.7428	29.2892
3.4546	21.2985	21.875	29.2892
3.4607	21.2985	21.7428	29.1667
3.479	21.2985	22.1274	29.1667
3.4607	21.432	22.0072	29.1667
3.479	21.1651	22.0072	29.2892
3.4912	21.432	21.875	29.2892
3.479	21.5655	22.0072	29.2892
3.4851	21.5655	22.1274	29.1667
3.4912	21.432	21.875	29.2892
3.4912	21.5655	22.1274	29.2892
3.4912	21.432	22.1274	29.2892
3.5095	21.432	22.0072	29.2892
3.4912	21.432	22.1274	29.424
3.4973	21.5655	22.1274	29.2892
3.5217	21.432	22.1274	29.1667
3.4973	21.5655	22.1274	29.424
3.4912	21.432	22.2596	29.424
3.5034	21.5655	22.1274	29.424
3.5034	21.5655	22.3918	29.2892
3.4912	21.6869	22.2596	29.1667
3.5034	21.432	22.2596	29.2892
3.5278	21.5655	22.3918	29.424
3.5095	21.8204	22.3918	29.2892
3.5217	21.6869	22.524	29.2892
3.5095	21.6869	22.3918	29.424
3.5339	21.5655	22.524	29.424
3.5156	21.6869	22.524	29.424
3.5278	21.6869	22.524	29.424
3.54	21.8204	22.3918	29.424
3.5339	21.5655	22.6442	29.5588
3.54	21.6869	22.3918	29.424
3.5095	21.9539	22.524	29.5588
3.5461	21.8204	22.524	29.6936
3.54	21.6869	22.524	29.8162
3.5278	21.8204	22.7764	29.8162
3.5217	21.8204	22.524	29.6936
3.5522	21.6869	22.6442	29.6936
3.5339	21.9539	22.524	29.6936
3.5217	21.8204	22.524	29.951
3.5583	21.6869	22.524	30.0858
3.5706	21.9539	22.6442	30.2206
3.5278	21.8204	22.7764	29.8162
3.5461	21.9539	22.7764	30.0858
3.5706	21.8204	22.7764	30.2206
3.595	21.8204	22.6442	30.2206
3.5217	21.9539	22.7764	30.2206
3.54	21.9539	22.7764	30.3554
3.5645	21.9539	22.7764	30.2206
3.54	22.0874	22.7764	30.4779
3.5645	21.8204	22.9087	30.3554
3.5706	21.8204	22.7764	30.6127
3.5706	21.8204	22.7764	30.4779
3.5583	21.9539	23.0409	30.6127
3.5706	22.0874	22.7764	30.6127
3.5828	21.8204	22.7764	30.6127
3.5522	21.9539	22.9087	30.6127
3.5522	21.8204	22.9087	30.6127
3.5828	21.8204	22.7764	30.8823
3.5889	21.8204	22.9087	30.6127
3.6072	21.9539	23.0409	30.7476
3.5645	21.9539	22.9087	30.8823
3.5767	22.0874	23.0409	30.8823
3.5767	21.9539	23.0409	30.8823
3.5706	21.9539	23.0409	31.0049
3.595	22.0874	22.9087	31.0049
3.5828	22.0874	23.0409	31.0049
3.5828	22.0874	22.9087	31.0049
3.6011	21.9539	22.9087	31.0049
3.6133	22.0874	23.1611	31.2745
3.5767	21.9539	23.1611	30.8823
3.6255	22.0874	23.1611	31.2745
3.6011	22.0874	22.9087	31.2745
3.6194	22.2209	23.1611	31.1397
3.6194	22.0874	23.0409	31.2745
3.6194	21.9539	23.0409	31.1397
3.8757	21.9539	23.0409	31.4093
3.595	22.0874	23.0409	31.4093
3.595	21.9539	23.1611	31.6667
3.6194	22.0874	23.0409	31.5319
3.6072	22.0874	23.0409	31.5319
3.595	21.9539	23.0409	31.6667
3.595	21.9539	23.0409	31.6667
3.595	22.0874	23.0409	31.6667
3.5828	22.2209	23.0409	31.8015
3.5889	22.2209	22.9087	31.6667
3.6133	22.2209	23.0409	31.8015
3.8757	22.2209	23.0409	31.8015
3.5828	22.2209	23.1611	31.9363
3.6621	22.0874	23.0409	31.9363
3.6255	22.2209	23.0409	31.8015
3.8818	22.3422	23.1611	31.9363
3.5828	22.2209	22.9087	31.9363
3.6804	22.2209	23.0409	31.9363
3.9063	22.0874	23.0409	31.9363
3.6072	22.0874	23.0409	32.0711
3.6499	22.2209	23.0409	32.1936
3.6133	22.0874	22.9087	32.1936
3.8757	22.2209	22.9087	32.1936
3.6682	22.2209	23.0409	32.3284
3.6133	22.2209	23.0409	32.1936
3.9124	22.3422	23.1611	32.1936
3.6316	22.2209	23.0409	32.3284
3.656	22.2209	23.1611	32.3284
3.5828	22.4757	23.0409	32.4632
3.9063	22.2209	22.9087	32.3284
3.8879	22.2209	23.0409	32.3284
3.6255	22.2209	23.1611	32.4632
3.6743	22.2209	23.0409	32.598
3.9307	22.2209	23.0409	32.4632
3.6133	22.0874	23.0409	32.4632
3.6072	22.4757	23.1611	32.598
3.595	22.3422	23.0409	32.598
3.6621	22.2209	23.2933	32.7206
3.6133	22.3422	23.1611	32.598
3.6499	22.2209	23.1611	32.4632
3.7048	22.3422	23.2933	32.9902
3.6499	22.3422	23.1611	32.7206
3.6194	22.3422	23.2933	32.8554
3.6194	22.3422	23.2933	32.8554
3.6377	22.3422	23.4255	32.7206
3.6621	22.4757	23.2933	32.8554
3.6377	22.4757	23.1611	32.8554
3.6499	22.3422	23.2933	32.9902
3.6499	22.4757	23.2933	32.9902
3.656	22.4757	23.2933	32.8554
3.9307	22.4757	23.2933	33.125
3.6743	22.2209	23.4255	32.8554
3.6499	22.4757	23.4255	33.125
3.6255	22.4757	23.5577	32.9902
3.6377	22.3422	23.5577	33.2475
3.6682	22.4757	23.4255	33.2475
3.6438	22.4757	23.5577	33.125
3.9307	22.4757	23.5577	33.125
3.9246	22.6092	23.6779	33.3824
3.7354	22.3422	23.4255	33.3824
3.6499	22.4757	23.5577	33.2475
3.9429	22.4757	23.2933	33.5172
3.6377	22.6092	23.5577	33.5172
3.7292	22.3422	23.6779	33.2475
3.9246	22.4757	23.4255	33.3824
3.9429	22.4757	23.6779	33.3824
3.6255	22.4757	23.6779	33.3824
3.6621	22.6092	23.6779	33.5172
3.9246	22.6092	23.8101	33.5172
3.9368	22.6092	23.8101	33.5172
3.7109	22.6092	23.8101	33.652
3.9368	22.4757	24.0745	33.5172
3.9307	22.4757	23.8101	33.652
3.6438	22.6092	23.6779	33.652
3.6377	22.6092	23.9423	33.5172
3.9368	22.7427	23.9423	33.652
3.9368	22.4757	23.8101	33.7868
3.6621	22.6092	24.0745	33.7868
3.656	22.7427	23.9423	33.7868
3.949	22.4757	23.9423	33.9093
3.9368	22.6092	23.9423	34.0441
3.7415	22.6092	24.0745	33.7868
3.949	22.6092	24.2067	33.9093
3.9551	22.6092	23.8101	33.7868
4.0161	22.6092	24.0745	34.0441
3.9368	22.7427	24.0745	33.9093
3.9551	22.7427	23.8101	33.7868
4.0283	22.6092	24.0745	33.9093
3.9429	22.6092	24.0745	34.1789
3.9307	22.3422	24.0745	33.9093
3.9368	22.6092	24.0745	34.0441
3.9917	22.6092	24.0745	34.1789
3.949	22.3422	24.0745	34.0441
3.9673	22.7427	24.0745	34.3137
3.9429	22.6092	24.0745	34.1789
3.6438	22.4757	24.3269	34.0441
4.0222	22.4757	24.0745	34.0441
3.9368	22.7427	24.2067	34.1789
3.9612	22.6092	24.2067	34.1789
3.7476	22.6092	24.3269	34.1789
3.9551	22.6092	24.3269	34.3137
3.949	22.4757	24.2067	34.3137
3.717	22.7427	24.4591	34.3137
3.9612	22.4757	24.4591	34.3137
3.949	22.7427	24.2067	34.3137
3.9551	22.8641	24.3269	34.4363
3.9734	22.7427	24.3269	34.3137
4.0222	22.4757	24.4591	34.3137
3.9551	22.6092	24.5913	34.3137
3.9612	22.6092	24.5913	34.4363
3.9551	22.6092	24.4591	34.4363
4.0039	22.3422	24.5913	34.4363
3.9917	22.7427	24.5913	34.5711
3.949	22.6092	24.5913	34.5711
3.9429	22.7427	24.5913	34.5711
3.9551	22.6092	24.5913	34.7059
3.9917	22.4757	24.5913	34.5711
3.9551	22.6092	24.5913	34.8407
3.9368	22.6092	24.7236	34.5711
3.9551	22.4757	24.7236	34.5711
3.9673	22.4757	24.5913	34.8407
3.9612	22.7427	24.8438	34.8407
3.9673	22.6092	24.8438	34.9632
3.9673	22.6092	24.8438	34.7059
3.9612	22.6092	24.8438	34.9632
3.949	22.7427	24.8438	34.8407
3.656	22.6092	24.7236	34.7059
3.949	22.6092	24.8438	34.8407
3.9673	22.6092	24.976	34.9632
3.9856	22.4757	24.976	34.9632
3.7354	22.6092	24.8438	34.9632
3.9551	22.4757	25.1082	34.9632
3.949	22.4757	24.976	34.9632
4.0222	22.6092	24.7236	34.9632
3.717	22.6092	24.976	35.098
3.9612	22.4757	25.1082	35.2328
3.949	22.6092	25.1082	34.9632
3.7354	22.6092	24.976	35.098
3.717	22.6092	24.976	35.098
3.949	22.6092	24.976	34.9632
3.9551	22.6092	24.8438	35.2328
3.7292	22.4757	24.976	35.098
3.9917	22.6092	24.976	35.2328
3.9856	22.6092	24.976	35.2328
4.0161	22.4757	24.8438	35.2328
3.772	22.6092	24.976	35.098
3.9551	22.6092	24.8438	35.2328
3.9795	22.4757	24.976	35.098
3.7354	22.7427	25.1082	35.2328
3.7659	22.6092	25.1082	35.3676
3.9429	22.3422	24.976	35.2328
3.9734	22.4757	25.1082	35.2328
3.7537	22.7427	24.976	35.5025
3.949	22.4757	24.976	35.625
3.9673	22.6092	24.976	35.3676
3.7781	22.8641	25.1082	35.5025
3.7292	22.7427	25.1082	35.3676
3.9551	22.4757	25.2404	35.5025
3.9734	22.6092	25.1082	35.5025
3.7598	22.4757	24.976	35.5025
3.772	22.4757	24.976	35.5025
3.9734	22.6092	25.2404	35.5025
3.9551	22.3422	25.2404	35.625
3.7292	22.6092	25.2404	35.625
3.9612	22.4757	25.2404	35.5025
3.9673	22.6092	25.2404	35.625
4.0283	22.6092	25.1082	35.7598
3.7292	22.4757	25.4928	35.625
3.9612	22.4757	25.3606	35.7598
3.9734	22.3422	25.2404	35.7598
3.7476	22.7427	25.4928	35.7598
3.949	22.6092	25.2404	35.5025
3.949	22.6092	25.3606	35.7598
3.9612	22.7427	25.2404	35.7598
3.7537	22.3422	25.3606	35.7598
3.949	22.4757	25.3606	35.8946
3.9856	22.4757	25.3606	35.625
[truncated: 5,027 more rows]

## Sheet: Figure 3c
Spacing	Maximum deformation	Maximum deformation	Maximum deformation	Maximum deformation	Maximum deformation	Maximum deformation	Maximum deformation	Maximum deformation
mm	μm	μm	μm	μm	μm	μm	μm	μm
	Thickness of 200 μm	Thickness of 200 μm	Thickness of 300 μm	Thickness of 300 μm	Thickness of 400 μm	Thickness of 400 μm	Thickness of 500 μm	Thickness of 500 μm
	opposite magnetization	single magnetization	opposite magnetization	single magnetization	opposite magnetization	single magnetization	opposite magnetization	single magnetization
0	0	0	0	0	0	0	0	0
1	8.102	0	5.458	0	3.161	0	2.873	0
2	47.55	0	31.12	0	12.67	0	9.786	0
3	127.2	0	94.01	0	35.52	0	25.09	0
4	204.2	0	171.7	0	76.02	0	52.17	0
5	282.6	0	253.4	0	137.6	0	95.15	0

## Sheet: Figure 3d
Length	Maximum deformation	Maximum deformation	Maximum deformation
mm	μm	μm	μm
	Width of 0.5 mm	Width of 1.0 mm	Width of 1.5 mm
0	0	0	0
1	17.64
2	87.62	17.67	9.603
3	194.8
4	343.1	63.99	29.37
5	531.1
6		141.2	62.02
7
8		249.3	107.8
9
10		388.3	166.7

## Sheet: Figure 5b
Angle between M and B, θ0	Volume shrinkage ratio	Volume shrinkage ratio
°
	Simulation	Experiment
90	0.44148	0.57058
105	0.54662	0.62969
120	0.62876	0.67262
135	0.66259	0.68037

## Sheet: Figure 6c
AngleB, θ0	Ejection fraction	Ejection fraction	Ejection fraction	Ejection fraction
°	%	%	%	%
	Time of 1 s	Time of 5 s	Time of 10 s	Time of 20 s
90	0.10918	0.20311	0.42289	0.59768
105	0.15982	0.32454	0.52182	0.6745
120	0.19718	0.55364	0.76714	0.92986
135	0.09461	0.4675	0.56718	0.73775

[truncated: 12 more sheets: Figure 7c, Figure S1a, Figure S1b, Figure S2a, Figure S3c, Figure S3d, Figure S13c, Figure S16b, Figure S20b, Figure S21b, Figure S22a, Figure S22b]
